# Supplementary material for: Examining the Effects of Temperature on Recombination in Wheat
Source: Front Plant Sci. 2020 Mar 11;11:230. doi: 10.3389/fpls.2020.00230 (PMC7078245; doi:10.3389/fpls.2020.00230)
Supplement: Supplementary file 1 [file Table_1.XLSX]

## Sheet: Information
The following sheets contain SNP genotyping data for four temperature treatments (10°C, 14°C, 26°C and 28°C respectively) from an Apogee X Paragon F2 mapping population
These sheets contain all linkage groups, and have not been assigned chromosomes yet (for this see supplementary file 2)

## Sheet: 10°C
probeset_id	AX.94836635	AX.94794106	AX.94849785	AX.94545725	AX.94992901	AX.94900000	AX.94381659	AX.94564459	AX.94594842	AX.94998685	AX.94766564	AX.94430515	AX.95008267	AX.94705421	AX.94880269	AX.94846484	AX.95152761	AX.94574920	AX.94774467	AX.94389822	AX.95174829	AX.95196632	AX.95630313	AX.94464778	AX.95073436	AX.95201020	AX.94441976	AX.94521857	AX.94772515	AX.94468683	AX.94549988	AX.94406511	AX.94738148	AX.94411894	AX.95108722	AX.94511149	AX.94665800	AX.94514944	AX.94536561	AX.94929514	AX.95076860	AX.94952052	AX.94903429	AX.95210390	AX.95197988	AX.94860603	AX.94510228	AX.95255212	AX.94825251
	1	1	1	1	1	1	1	1	1	1	1	1	1	1	1	1	1	1	1	1	1	1	1	1	1	1	1	1	1	1	1	1	1	1	1	1	1	1	1	1	1	1	1	1	1	1	1	1	1
C10_Apogee_2_samp3.CEL_call_code	A	A	A	A	A	A	A	A	A	A	A	A	A	A	A	A	A	A	A	A	A	A	A	A	A	A	A	A	A	A	A	A	A	A	A	A	A	A	A	A	A	A	A	A	A	A	A	A	A
B02_Paragon_misc_1.CEL_call_code	B	B	B	B	B	B	B	B	B	B	B	B	B	B	B	B	B	B	B	B	B	B	B	B	B	B	B	B	B	B	B	B	B	B	B	B	B	B	B	B	B	B	B	B	B	B	B	B	B
A01_Q1_10_A1.CEL_call_code	B	B	B	B	B	B	B	-	H	H	H	H	H	H	H	H	H	H	H	H	H	H	H	H	H	H	H	H	H	H	-	H	H	H	H	H	H	H	H	H	H	H	H	H	A	A	A	A	A
A07_Q1_10_A4.CEL_call_code	A	A	A	A	A	A	A	A	A	A	A	A	A	A	A	A	A	A	A	A	A	A	A	A	A	A	A	A	A	A	A	A	A	A	A	H	H	H	H	H	H	B	B	B	B	B	B	B	B
A09_Q1_10_A5.CEL_call_code	A	A	A	A	A	A	A	H	H	H	H	H	B	B	B	B	B	B	B	B	B	B	B	B	B	B	B	B	B	B	B	B	B	B	B	B	B	B	B	B	B	B	B	B	B	B	B	B	B
A11_Q1_10_A6.CEL_call_code	B	B	B	B	-	H	H	H	H	H	H	B	B	B	B	B	-	B	B	B	B	B	B	B	B	B	B	B	B	B	B	B	B	B	B	B	B	B	B	B	B	B	B	B	B	B	B	B	B
A13_Q1_10_A7.CEL_call_code	A	A	A	A	A	A	A	A	A	A	A	A	H	H	H	H	H	H	H	H	H	H	H	H	H	H	H	H	H	B	B	B	B	B	B	B	B	H	H	H	H	H	H	H	H	H	H	H	H
A15_Q1_10_A8.CEL_call_code	B	B	B	B	B	B	B	B	B	H	H	H	A	A	A	A	A	A	A	A	A	A	A	A	A	A	A	A	A	A	A	A	A	A	A	A	A	A	A	A	A	A	A	A	A	A	A	A	A
A17_Q1_10_A9.CEL_call_code	A	A	A	A	A	A	A	A	A	A	A	A	A	A	A	A	A	A	A	A	A	A	A	A	A	A	A	A	A	A	A	A	A	A	A	A	A	A	A	A	A	A	A	A	A	A	A	A	A
A19_Q1_10_A10.CEL_call_code	H	H	H	H	H	H	H	H	H	H	H	H	B	B	B	B	B	B	B	B	B	B	B	B	B	B	B	B	B	B	B	B	B	B	B	B	B	B	B	B	B	B	B	B	B	B	B	B	B
A21_Q1_10_A11.CEL_call_code	B	B	B	B	B	B	B	H	H	H	H	H	B	B	B	B	B	B	B	B	B	B	B	B	B	B	B	B	B	-	B	B	B	B	B	B	B	B	B	H	H	A	A	A	A	A	A	A	A
A23_Q1_10_A12.CEL_call_code	H	H	H	H	H	H	H	H	H	H	H	H	H	H	A	A	A	A	A	A	A	A	A	A	A	A	A	A	A	B	B	B	B	B	B	B	B	A	A	A	A	A	A	A	A	A	A	A	A
C07_Q1_10_B4.CEL_call_code	B	B	B	B	B	B	B	B	B	B	B	B	B	B	B	B	B	B	B	B	B	B	B	B	B	B	B	B	B	B	B	B	B	B	B	B	B	B	B	H	H	H	H	H	H	-	H	H	H
C09_Q1_10_B5.CEL_call_code	B	B	B	-	B	B	B	B	B	B	B	H	H	H	H	H	H	H	H	H	H	H	H	H	H	H	-	H	H	H	H	H	H	H	H	H	H	H	H	H	H	H	H	H	H	H	H	H	H
C11_Q1_10_B6.CEL_call_code	A	A	A	A	A	A	A	A	A	A	A	H	B	B	B	B	B	B	B	B	B	B	B	B	B	B	B	B	B	B	B	B	B	B	B	B	B	B	B	B	B	B	H	H	H	H	H	H	H
C13_Q1_10_B7.CEL_call_code	B	B	B	B	B	B	B	B	-	B	B	B	H	H	H	H	H	H	H	H	H	H	H	H	H	H	H	H	H	H	H	H	H	H	H	H	H	H	-	H	H	H	H	H	H	H	H	H	H
C15_Q1_10_B8.CEL_call_code	H	H	H	H	H	H	H	H	H	B	B	B	B	B	B	B	B	B	B	B	B	B	B	B	B	B	B	B	B	B	B	B	B	B	B	B	B	B	B	B	B	B	B	B	B	B	B	B	B
C17_Q1_10_B9.CEL_call_code	H	H	H	H	H	H	H	H	H	H	H	H	A	A	H	H	H	H	H	H	H	H	H	H	H	H	H	H	H	H	H	H	H	H	H	H	H	H	H	H	H	H	H	H	H	H	H	H	H
C19_Q1_10_B10.CEL_call_code	A	A	A	A	A	A	A	H	H	H	H	H	H	H	B	B	B	B	B	B	B	B	B	B	B	B	B	B	B	B	B	B	B	B	B	B	B	B	B	B	B	B	B	B	B	B	B	B	B
C21_Q1_10_B11.CEL_call_code	H	H	H	H	H	H	H	H	H	H	H	H	H	H	H	H	H	H	H	H	H	H	H	H	H	H	H	H	H	H	H	H	H	H	H	H	H	H	H	H	H	A	A	A	A	A	A	A	A
C23_Q1_10_B12.CEL_call_code	A	A	A	A	A	A	A	H	H	H	H	H	H	H	H	H	H	H	H	H	H	H	H	H	H	H	H	H	H	B	B	B	B	B	B	B	B	H	H	H	H	H	H	H	H	H	H	H	H
E01_Q1_10_C1.CEL_call_code	A	A	A	A	A	A	A	A	A	A	A	A	H	H	H	H	H	H	H	H	H	H	H	H	H	H	H	H	H	B	-	B	B	B	B	B	B	H	H	H	H	H	H	H	H	H	H	H	H
E03_Q1_10_C2.CEL_call_code	A	A	A	A	A	H	H	H	H	H	H	H	H	H	H	H	H	H	H	H	H	H	H	H	H	H	H	H	H	H	H	H	H	H	H	H	H	H	H	H	H	H	H	H	H	H	H	H	H
E07_Q1_10_C4.CEL_call_code	A	A	A	A	A	A	A	A	A	B	B	B	B	B	B	B	B	B	B	B	B	B	B	B	B	B	B	B	B	B	B	B	B	B	B	B	B	B	B	B	B	B	B	B	B	B	B	B	B
E09_Q1_10_C5.CEL_call_code	A	A	A	A	A	A	H	B	-	B	B	B	B	B	B	B	B	B	B	B	B	B	B	B	B	B	B	B	B	B	B	B	B	B	B	B	B	B	B	B	B	B	B	B	B	B	B	B	B
E11_Q1_10_C6.CEL_call_code	A	A	A	A	A	A	A	A	A	A	A	A	A	A	A	A	A	A	A	A	A	A	A	A	A	A	A	A	A	A	A	A	A	A	A	A	A	A	A	A	A	H	H	H	H	H	H	H	H
E13_Q1_10_C7.CEL_call_code	B	B	B	B	B	B	B	B	B	B	B	B	H	H	H	H	H	H	H	H	H	H	H	H	H	H	H	H	H	H	H	H	H	H	H	H	H	H	H	H	H	H	H	H	H	H	H	H	H
E15_Q1_10_C8.CEL_call_code	H	H	H	H	H	H	H	H	H	A	A	A	H	H	A	A	A	A	A	A	A	A	A	A	A	A	A	A	A	A	A	A	A	A	H	H	H	H	H	H	H	H	H	H	H	H	H	H	H
E17_Q1_10_C9.CEL_call_code	A	A	A	A	A	A	-	A	A	A	A	H	H	H	H	H	H	H	H	H	H	H	H	H	H	H	H	H	H	H	H	H	H	H	H	H	H	H	H	H	H	H	H	H	H	H	H	H	H
E19_Q1_10_C10.CEL_call_code	A	A	A	A	A	A	A	A	A	A	A	A	A	A	A	A	A	A	A	A	A	A	A	A	A	A	A	A	A	A	A	A	A	A	A	A	A	A	A	A	A	A	A	A	A	A	A	A	A
E21_Q1_10_C11.CEL_call_code	B	B	B	B	B	B	B	B	H	H	H	H	H	H	H	H	H	H	H	H	H	H	H	H	H	H	H	H	H	B	B	B	B	B	B	B	B	H	H	H	H	H	A	A	A	A	H	H	H
E23_Q1_10_C12.CEL_call_code	H	H	H	H	H	H	H	H	H	H	H	A	H	H	H	H	H	H	H	H	H	H	H	H	H	H	H	H	H	B	B	B	B	B	B	B	B	H	H	H	H	H	H	H	H	H	H	H	H
G01_Q1_10_D1.CEL_call_code	H	H	H	H	H	H	H	H	H	H	H	H	H	H	H	H	H	H	H	H	H	H	H	H	H	H	H	H	H	H	H	H	H	H	H	H	H	H	H	H	H	H	H	H	H	H	H	H	H
G03_Q1_10_D2.CEL_call_code	H	H	H	H	H	H	H	H	H	A	A	A	A	A	H	H	H	H	H	H	H	H	H	H	H	H	H	H	H	B	B	B	B	B	B	B	B	H	H	H	H	H	H	H	H	H	H	H	H
G05_Q1_10_D3.CEL_call_code	H	H	H	H	H	H	H	B	B	B	B	B	B	B	B	B	B	B	B	B	B	B	B	B	B	B	B	B	B	B	B	B	B	B	B	H	H	H	H	H	H	H	H	H	H	H	H	H	H
G07_Q1_10_D4.CEL_call_code	A	A	A	A	A	A	A	A	A	A	A	A	A	A	A	A	A	A	H	H	H	H	H	H	H	H	H	H	H	H	H	H	H	H	H	A	A	A	A	A	A	A	A	A	A	A	H	H	H
G09_Q1_10_D5.CEL_call_code	H	H	H	H	H	H	H	H	H	H	H	H	A	A	A	A	A	A	A	A	A	A	A	A	A	A	A	A	A	A	A	A	A	A	A	A	A	A	A	A	A	A	A	A	A	A	A	A	A
G11_Q1_10_D6.CEL_call_code	A	A	A	A	A	A	A	A	A	H	H	H	H	H	H	H	H	H	H	H	H	H	H	H	H	H	H	H	H	H	H	H	H	H	H	H	H	H	H	H	H	H	H	H	H	H	H	H	H
G13_Q1_10_D7.CEL_call_code	B	B	B	B	B	B	B	B	B	B	B	B	B	-	B	B	B	B	B	B	B	B	B	B	B	B	B	B	B	B	B	B	B	B	B	B	B	B	B	B	B	B	B	B	B	B	B	B	B
G15_Q1_10_D8.CEL_call_code	B	B	B	B	B	B	B	B	-	H	H	H	H	H	A	A	A	A	A	A	A	A	A	A	A	A	A	A	A	A	A	A	A	A	A	A	A	A	A	A	A	A	A	A	A	A	A	A	A
G19_Q1_10_D10.CEL_call_code	H	H	H	H	H	H	H	H	H	A	A	A	A	A	A	A	A	A	A	H	H	H	H	H	H	H	H	H	H	H	H	H	H	H	H	H	H	H	H	H	H	H	H	H	H	H	H	H	H
G23_Q1_10_D12.CEL_call_code	H	H	H	H	H	H	H	H	H	H	H	A	A	A	A	A	A	A	A	A	A	A	A	A	A	A	A	A	A	A	A	A	A	H	H	H	H	H	H	H	H	H	H	H	H	H	H	H	H
I01_Q1_10_E1.CEL_call_code	A	A	A	A	A	A	A	A	A	A	A	A	A	A	A	A	A	A	A	A	A	A	A	A	A	A	A	A	A	A	A	A	A	A	A	A	A	A	A	A	A	A	A	A	A	A	A	A	A
I05_Q1_10_E3.CEL_call_code	B	B	B	B	B	B	B	B	B	H	H	H	H	H	H	H	H	H	A	A	A	A	A	A	A	A	A	A	A	B	B	B	B	B	B	B	B	A	A	A	A	A	H	H	H	H	H	H	H
I09_Q1_10_E5.CEL_call_code	B	B	B	B	-	B	B	H	H	H	H	H	H	H	H	H	H	H	H	H	H	H	H	H	H	H	H	H	H	H	H	H	H	H	H	H	H	H	H	H	H	H	H	H	H	H	H	H	H
I11_Q1_10_E6.CEL_call_code	H	H	H	H	H	H	H	B	B	B	B	B	H	H	A	A	A	A	A	A	A	A	A	A	A	A	A	A	A	A	A	A	A	A	A	A	A	A	A	A	A	A	A	A	A	A	A	A	A
I13_Q1_10_E7.CEL_call_code	H	H	H	H	H	A	A	H	H	H	-	H	H	H	H	H	H	H	H	H	H	H	H	H	H	H	H	H	H	H	H	H	H	H	H	H	H	H	H	H	H	H	H	H	H	H	H	H	H
I15_Q1_10_E8.CEL_call_code	B	B	B	B	B	B	B	B	B	B	B	B	H	H	H	H	H	H	H	H	H	H	H	H	H	H	H	H	H	B	B	B	B	B	B	B	B	H	H	H	H	H	H	H	H	H	H	H	H
I17_Q1_10_E9.CEL_call_code	A	A	A	A	A	H	H	A	A	A	A	A	H	H	H	H	H	H	B	B	B	B	B	B	B	B	B	B	B	B	B	B	B	B	B	B	B	B	B	B	B	B	B	B	B	B	B	B	B
I19_Q1_10_E10.CEL_call_code	A	A	A	A	A	A	A	A	A	A	A	A	H	H	H	H	H	H	H	H	H	H	H	H	H	H	H	H	H	H	H	H	H	H	H	H	H	H	H	H	H	H	H	H	H	H	H	H	H
I21_Q1_10_E11.CEL_call_code	A	A	A	A	A	A	A	A	A	A	A	A	A	A	A	A	A	A	A	A	A	A	A	A	A	A	A	A	A	A	A	A	A	A	A	A	A	A	A	A	A	A	A	A	A	A	A	A	A
I23_Q1_10_E12.CEL_call_code	H	H	H	H	H	H	H	A	A	A	A	A	A	A	A	A	A	A	A	A	A	A	A	A	A	A	A	A	A	A	A	A	A	A	A	A	A	A	A	A	A	A	A	A	A	A	A	A	A
K01_Q1_10_F1.CEL_call_code	B	B	B	B	B	B	B	B	B	B	B	B	B	B	B	B	B	B	B	B	B	B	B	B	B	B	B	B	B	B	B	B	B	B	-	B	B	B	B	B	B	B	B	B	B	B	B	B	B
K03_Q1_10_F2.CEL_call_code	H	H	H	H	H	H	H	A	A	A	A	A	H	H	H	H	H	H	H	H	H	H	H	H	H	H	H	H	H	H	H	H	H	H	H	H	H	H	H	H	H	H	H	H	H	H	H	H	H
K05_Q1_10_F3.CEL_call_code	A	A	A	A	A	A	A	A	A	A	A	A	A	A	A	A	A	A	A	A	A	A	A	A	A	A	A	A	A	A	A	A	A	A	A	A	A	A	A	A	A	A	A	A	A	A	A	A	A
K07_Q1_10_F4.CEL_call_code	B	B	B	B	B	H	H	H	H	B	B	B	B	B	B	B	B	B	B	B	B	B	B	B	B	B	B	B	B	B	B	B	B	B	B	B	B	B	B	B	B	B	B	B	B	B	B	B	B
K09_Q1_10_F5.CEL_call_code	H	H	H	H	H	H	H	H	H	H	H	H	H	H	H	H	H	H	H	H	H	H	H	H	H	H	H	H	H	H	H	H	H	H	H	B	B	B	B	B	B	B	B	B	B	B	B	B	B
K11_Q1_10_F6.CEL_call_code	H	H	H	H	H	B	B	H	-	H	H	H	H	H	A	A	A	A	A	A	A	A	A	A	A	A	A	A	A	A	A	A	A	A	A	A	A	A	A	A	A	A	A	A	A	A	A	A	A
K13_Q1_10_F7.CEL_call_code	H	H	H	H	H	H	H	H	-	H	H	H	H	H	A	A	A	A	A	A	A	A	A	A	A	A	A	A	A	B	B	B	B	B	B	B	B	A	A	A	A	A	A	A	A	A	A	A	A
K15_Q1_10_F8.CEL_call_code	B	B	B	B	B	B	B	B	-	B	B	H	A	A	A	A	A	A	A	A	A	A	A	A	A	A	A	A	A	A	A	A	A	A	A	A	A	A	A	A	A	A	A	A	A	A	A	A	A
K17_Q1_10_F9.CEL_call_code	A	A	A	A	A	A	A	A	A	A	A	A	A	A	A	H	A	A	A	A	A	A	A	A	A	A	A	A	A	B	B	B	B	B	B	B	B	A	A	A	A	A	A	A	A	A	A	A	A
K19_Q1_10_F10.CEL_call_code	H	H	H	H	H	H	H	H	-	H	H	H	H	H	H	H	H	H	H	H	H	H	H	H	H	H	H	H	H	B	B	B	B	B	B	B	B	B	B	B	B	B	B	B	B	B	B	B	B
K21_Q1_10_F11.CEL_call_code	A	A	A	A	A	A	A	A	A	A	A	A	-	H	H	H	H	H	H	H	H	-	H	H	H	H	H	H	H	B	B	B	B	B	B	B	B	H	H	H	H	H	H	H	H	H	H	H	H
K23_Q1_10_F12.CEL_call_code	H	H	H	H	H	H	H	H	H	H	H	B	B	B	B	B	B	B	B	B	B	B	B	B	B	B	B	B	B	B	B	B	B	B	B	B	B	B	B	H	H	H	H	H	H	H	H	H	H
M03_Q1_10_G2.CEL_call_code	H	H	H	H	H	H	H	H	H	H	H	H	B	B	B	B	B	B	B	B	B	B	B	B	B	B	B	B	B	B	B	B	B	B	B	B	B	B	B	B	B	B	B	B	B	B	B	B	B
M05_Q1_10_G3.CEL_call_code	H	H	H	H	H	H	H	B	B	B	B	B	B	B	B	B	B	B	H	H	H	H	H	H	H	H	H	H	H	B	B	B	B	B	B	B	B	H	H	H	H	H	H	H	H	H	H	H	H
M07_Q1_10_G4.CEL_call_code	A	A	A	A	A	A	A	A	A	A	A	A	A	A	A	A	A	A	A	A	A	A	A	A	A	A	A	A	A	A	A	A	A	A	A	A	A	A	A	A	A	A	A	A	A	A	A	A	A
M09_Q1_10_G5.CEL_call_code	A	A	A	A	A	A	A	A	A	A	A	A	A	A	A	A	A	A	A	A	A	A	A	A	A	A	A	A	A	A	A	A	A	A	A	A	A	A	A	A	A	A	A	A	A	A	A	A	A
M11_Q1_10_G6.CEL_call_code	A	A	A	A	A	H	H	H	H	H	H	H	H	H	H	H	H	H	H	H	H	H	H	H	H	H	H	H	H	H	H	H	H	H	H	H	H	H	H	H	H	H	H	H	H	H	H	H	H
M13_Q1_10_G7.CEL_call_code	A	A	A	A	A	A	A	A	A	A	A	A	A	A	A	A	A	A	A	A	A	A	A	A	A	A	A	A	A	A	A	A	A	A	A	A	A	A	A	A	A	A	A	A	A	A	A	A	A
M15_Q1_10_G8.CEL_call_code	H	H	H	H	H	H	H	A	A	A	A	A	H	H	H	H	H	H	H	H	H	H	H	H	H	H	H	H	H	H	H	H	H	H	H	H	H	H	H	H	H	H	H	H	H	H	H	H	H
M17_Q1_10_G9.CEL_call_code	H	H	H	H	H	H	H	H	H	H	H	H	H	H	H	H	H	H	H	H	H	H	H	H	H	H	H	H	H	H	H	H	H	H	H	H	H	H	H	H	H	H	H	H	H	H	A	A	A
M19_Q1_10_G10.CEL_call_code	H	H	H	H	H	H	H	A	A	A	A	A	A	A	A	A	A	A	A	A	A	A	A	A	A	A	A	A	A	A	A	A	A	A	A	A	A	A	A	A	A	A	A	A	A	A	A	A	A
M21_Q1_10_G11.CEL_call_code	H	H	H	H	H	H	H	H	H	H	H	H	H	H	A	A	A	A	A	A	A	A	A	A	A	A	A	A	A	B	B	B	B	B	B	B	B	H	H	H	H	H	H	H	H	H	H	H	H
M23_Q1_10_G12.CEL_call_code	B	B	B	B	B	H	H	A	A	H	H	H	H	H	H	H	H	H	H	H	H	H	H	H	H	H	H	H	H	B	B	B	B	B	B	B	B	H	H	H	H	H	H	H	H	H	H	H	H
O03_Q1_10_H2.CEL_call_code	B	B	B	B	B	B	B	B	B	B	B	B	B	B	B	B	B	B	B	B	B	B	B	B	B	B	B	B	B	B	B	B	B	B	B	B	B	B	B	B	B	B	B	B	B	B	H	H	H
O05_Q1_10_H3.CEL_call_code	B	B	B	B	B	B	B	B	B	H	H	H	A	A	A	A	A	A	A	A	A	A	A	A	A	A	A	A	A	A	A	A	A	A	A	A	A	A	A	H	H	H	H	H	H	H	H	H	H
O07_Q1_10_H4.CEL_call_code	B	B	B	B	B	B	B	B	B	H	H	H	B	B	B	B	B	B	B	B	B	B	B	B	B	B	B	B	B	B	B	H	H	H	H	H	H	H	H	H	H	H	H	H	H	H	H	H	H
O09_Q1_10_H5.CEL_call_code	B	B	B	B	B	B	B	H	H	H	H	H	H	H	H	H	H	H	H	H	H	H	H	H	H	H	H	H	H	B	B	B	B	B	B	B	B	H	H	H	H	H	H	H	H	H	H	H	H
O11_Q1_10_H6.CEL_call_code	H	H	B	B	H	H	-	H	H	H	A	H	-	H	A	A	H	H	H	H	A	A	-	H	H	-	H	H	H	H	H	H	H	H	H	H	H	H	-	A	H	-	H	H	H	H	H	H	H
O13_Q1_10_H7.CEL_call_code	H	H	H	H	H	H	H	H	H	H	H	H	H	H	B	B	B	B	B	B	B	B	B	B	B	B	B	B	B	B	B	B	B	B	B	B	B	B	B	B	B	B	B	B	B	B	B	B	B
O15_Q1_10_H8.CEL_call_code	A	A	A	A	A	A	A	A	A	A	A	A	A	A	A	A	A	A	A	A	A	A	A	A	A	A	A	A	A	A	A	A	A	A	A	A	A	A	A	A	A	A	A	A	A	A	A	A	A
O17_Q1_10_H9.CEL_call_code	H	H	H	H	H	A	A	A	A	A	A	A	A	A	A	A	A	A	A	A	A	A	A	A	A	A	A	A	A	B	B	B	B	B	B	B	B	A	A	A	A	A	A	A	A	A	A	A	H
O19_Q1_10_H10.CEL_call_code	H	H	H	H	H	H	H	H	H	H	H	H	H	H	H	H	H	H	H	H	H	H	H	H	H	H	H	H	H	H	H	H	H	H	H	H	H	H	H	H	H	H	H	H	H	H	H	H	H
O23_Q1_10_H12.CEL_call_code	A	A	A	A	A	A	A	A	A	H	H	H	B	B	B	B	B	B	B	B	B	B	B	B	B	B	B	B	B	B	B	B	B	B	B	B	B	B	B	B	B	B	B	B	B	B	B	B	B
[truncated: 1,247 more columns]

## Sheet: 14°C
probeset_id	AX.94836635	AX.94794106	AX.94849785	AX.94545725	AX.94992901	AX.94900000	AX.94381659	AX.94564459	AX.94594842	AX.94998685	AX.94766564	AX.94430515	AX.95008267	AX.94705421	AX.94880269	AX.94846484	AX.95152761	AX.94574920	AX.94774467	AX.94389822	AX.95174829	AX.95196632	AX.95630313	AX.94464778	AX.95073436	AX.95201020	AX.94441976	AX.94521857	AX.94772515	AX.94468683	AX.94549988	AX.94406511	AX.94738148	AX.94411894	AX.95108722	AX.94511149	AX.94665800	AX.94514944	AX.94536561	AX.94929514	AX.95076860	AX.94952052	AX.94903429	AX.95210390	AX.95197988	AX.94860603	AX.94510228	AX.95255212	AX.94825251
	1	1	1	1	1	1	1	1	1	1	1	1	1	1	1	1	1	1	1	1	1	1	1	1	1	1	1	1	1	1	1	1	1	1	1	1	1	1	1	1	1	1	1	1	1	1	1	1	1
C10_Apogee_2_samp3.CEL_call_code	A	A	A	A	A	A	A	A	A	A	A	A	A	A	A	A	A	A	A	A	A	A	A	A	A	A	A	A	A	A	A	A	A	A	A	A	A	A	A	A	A	A	A	A	A	A	A	A	A
B02_Paragon_misc_1.CEL_call_code	B	B	B	B	B	B	B	B	B	B	B	B	B	B	B	B	B	B	B	B	B	B	B	B	B	B	B	B	B	B	B	B	B	B	B	B	B	B	B	B	B	B	B	B	B	B	B	B	B
B03_Q3_14_A2.CEL_call_code	B	B	B	B	B	B	B	B	B	H	H	H	H	H	H	H	H	H	H	H	H	H	H	H	H	H	H	H	H	H	H	H	H	H	H	H	H	H	H	H	H	H	H	H	H	H	H	H	H
B05_Q3_14_A3.CEL_call_code	H	H	H	H	H	H	H	H	H	H	H	H	H	H	A	A	A	A	A	A	A	A	A	A	A	A	A	A	A	A	A	A	A	A	A	A	A	A	A	A	A	A	A	A	A	A	A	A	A
B07_Q3_14_A4.CEL_call_code	B	B	B	B	B	H	H	H	H	B	B	B	B	B	B	B	B	B	B	B	B	B	B	B	B	B	B	B	B	B	B	B	B	B	B	B	B	B	B	B	B	B	B	B	B	B	B	B	B
B09_Q3_14_A5.CEL_call_code	A	A	A	A	A	A	A	H	B	B	B	B	B	B	B	B	B	B	B	B	B	B	B	B	B	B	B	B	B	B	B	B	B	B	B	B	B	B	B	B	B	B	B	B	B	B	B	B	B
B11_Q3_14_A6.CEL_call_code	B	B	B	B	B	B	B	B	B	B	B	H	H	H	A	A	A	A	A	A	A	A	A	A	A	A	A	A	A	A	A	A	A	A	A	A	A	A	A	A	A	H	H	H	H	H	H	H	H
B13_Q3_14_A7.CEL_call_code	H	H	H	H	H	H	H	H	H	H	H	H	H	H	H	H	H	H	H	H	H	H	H	H	H	H	H	H	H	H	H	H	H	H	H	H	H	H	H	H	H	H	H	H	H	H	H	H	H
B19_Q3_14_A10.CEL_call_code	H	H	H	H	H	A	A	A	A	A	A	A	A	A	A	A	A	A	A	A	A	A	A	A	A	A	A	A	A	A	A	A	A	A	A	A	A	A	A	A	A	A	A	A	A	A	A	A	A
B23_Q3_14_A12.CEL_call_code	A	A	A	A	A	A	A	A	A	A	A	A	A	A	A	A	A	A	A	A	A	A	A	A	A	A	A	A	A	A	A	A	A	A	A	A	A	A	A	A	A	A	H	H	H	H	H	H	H
D01_Q3_14_B1.CEL_call_code	H	H	H	H	H	B	B	H	H	H	H	H	H	H	H	H	H	H	H	H	H	H	H	H	H	H	H	H	H	H	H	H	H	H	H	A	A	A	A	A	A	A	A	A	A	A	A	A	A
D03_Q3_14_B2.CEL_call_code	A	A	A	A	A	A	A	A	A	A	A	A	A	A	A	A	A	A	A	A	A	H	H	H	H	H	H	H	H	H	H	H	H	H	H	H	H	H	H	H	H	H	H	H	H	H	H	H	H
D05_Q3_14_B3.CEL_call_code	H	H	H	B	H	H	H	H	H	H	H	H	H	H	H	H	H	H	H	H	H	H	H	H	H	H	H	H	H	H	H	H	H	H	H	-	H	H	H	H	H	H	H	H	-	H	H	H	H
D07_Q3_14_B4.CEL_call_code	A	A	A	A	A	H	H	H	H	H	H	H	B	B	B	B	B	B	B	B	B	B	B	B	B	B	B	B	B	B	B	B	B	B	B	B	B	B	B	B	B	B	B	B	B	B	B	B	B
D09_Q3_14_B5.CEL_call_code	H	H	H	H	H	H	H	H	H	H	H	H	H	H	H	H	H	H	H	H	H	H	H	H	H	H	H	H	H	H	H	H	H	H	H	H	H	H	H	H	H	H	H	H	H	H	B	B	B
D13_Q3_14_B7.CEL_call_code	A	A	A	A	A	A	A	A	A	A	A	A	A	A	H	H	H	H	H	H	H	H	H	H	H	H	H	H	H	H	H	H	H	H	H	H	H	H	H	H	H	H	H	-	H	H	H	H	H
D15_Q3_14_B8.CEL_call_code	H	H	H	H	H	H	H	H	H	H	H	H	H	H	H	H	H	H	H	H	H	H	H	H	H	H	H	H	H	H	H	H	H	H	H	A	A	A	A	A	A	A	A	A	A	A	A	A	A
D17_Q3_14_B9.CEL_call_code	H	H	H	H	H	B	B	B	B	B	B	B	B	B	B	B	B	B	B	B	B	B	B	B	B	B	B	B	B	B	B	B	B	H	H	H	H	H	H	H	H	H	H	H	H	H	B	B	B
D21_Q3_14_B11.CEL_call_code	H	H	H	H	H	H	H	H	H	H	H	H	H	H	H	H	H	H	H	H	H	H	H	H	H	H	H	H	H	H	H	H	H	H	-	H	H	H	H	H	H	H	H	H	B	B	B	B	B
F01_Q3_14_C1.CEL_call_code	H	H	H	H	H	H	H	H	H	H	H	H	B	B	H	H	H	H	H	H	H	H	H	H	H	H	H	H	H	H	H	H	H	H	H	H	H	H	H	H	H	H	H	H	H	H	B	B	B
F03_Q3_14_C2.CEL_call_code	H	H	H	H	H	H	H	H	H	B	B	B	B	B	B	B	B	B	B	B	B	B	B	B	B	B	B	B	B	B	B	B	B	B	B	B	B	B	B	B	B	B	B	B	B	B	B	B	B
F05_Q3_14_C3.CEL_call_code	H	H	H	H	H	H	H	H	H	H	H	H	H	H	H	H	H	H	H	H	H	H	H	H	H	H	H	H	H	H	H	H	H	H	H	H	H	H	H	H	H	H	H	H	H	H	H	H	H
F09_Q3_14_C5.CEL_call_code	B	B	B	B	B	B	B	H	H	H	H	A	H	H	H	H	H	H	H	H	H	H	H	H	H	H	A	A	H	H	A	A	A	A	A	A	A	A	A	A	A	A	A	A	A	A	A	A	A
F11_Q3_14_C6.CEL_call_code	A	A	A	A	A	A	A	A	A	A	A	A	A	A	A	A	A	A	A	A	A	A	A	A	A	A	A	A	A	A	A	A	A	A	A	A	A	A	A	A	A	A	A	A	A	A	A	A	A
F13_Q3_14_C7.CEL_call_code	A	A	A	A	A	A	A	H	H	H	H	H	B	B	H	H	H	H	H	H	H	H	H	H	H	H	H	H	H	H	H	H	H	H	H	H	H	H	H	H	H	H	H	H	H	H	H	H	H
F15_Q3_14_C8.CEL_call_code	B	B	B	B	B	B	B	H	H	H	H	H	H	H	H	H	-	H	H	H	H	H	H	H	H	H	H	H	H	H	H	H	H	H	H	H	H	H	H	H	H	H	H	H	H	H	H	H	H
F17_Q3_14_C9.CEL_call_code	B	B	B	B	B	B	B	H	H	H	H	H	H	H	H	H	H	H	H	H	H	H	H	H	H	H	A	A	H	H	A	A	A	A	A	A	A	A	A	A	A	A	A	A	A	A	A	A	A
F19_Q3_14_C10.CEL_call_code	H	H	H	H	H	H	H	H	H	H	H	H	H	H	H	H	H	H	H	H	H	H	H	H	H	H	H	H	H	H	H	H	H	H	H	H	H	H	H	H	H	H	H	H	H	H	A	A	A
F21_Q3_14_C11.CEL_call_code	A	A	A	A	A	A	A	A	A	A	A	A	A	A	A	A	A	A	A	A	A	A	A	A	A	A	A	A	A	A	A	A	A	A	A	A	A	A	A	A	A	A	A	A	A	A	A	A	A
F23_Q3_14_C12.CEL_call_code	H	H	H	H	H	H	H	H	H	H	H	H	A	A	H	H	H	H	H	H	H	H	H	H	H	H	H	H	H	H	H	H	H	H	H	H	H	H	H	H	H	H	H	H	H	H	H	H	H
H01_Q3_14_D1.CEL_call_code	B	B	B	B	B	B	B	B	B	B	B	B	H	H	H	H	H	H	H	H	H	H	H	H	H	H	H	H	H	H	H	H	H	H	H	H	H	H	H	H	H	H	H	H	H	H	H	H	H
H03_Q3_14_D2.CEL_call_code	H	H	H	H	H	H	H	A	A	A	A	A	A	A	A	A	A	A	A	A	A	A	A	A	A	A	A	A	A	A	A	A	A	A	A	A	A	A	A	A	A	A	A	A	A	A	A	A	A
H05_Q3_14_D3.CEL_call_code	B	B	B	B	B	B	B	H	H	A	A	A	A	A	A	A	A	A	A	A	A	A	A	A	A	A	A	A	A	A	A	A	A	A	A	A	A	A	A	A	A	A	A	A	A	A	A	A	A
H07_Q3_14_D4.CEL_call_code	H	H	H	H	H	H	H	H	H	H	H	B	H	H	H	H	H	H	H	H	H	H	H	H	H	H	H	H	H	H	H	H	H	H	H	H	H	H	H	H	H	H	H	H	H	H	H	H	H
H09_Q3_14_D5.CEL_call_code	A	A	A	A	A	A	A	H	H	H	H	H	H	H	H	H	H	H	H	H	H	H	H	H	H	H	H	H	H	H	H	H	H	H	H	H	H	H	H	H	H	H	H	H	H	H	H	H	H
H11_Q3_14_D6.CEL_call_code	H	H	H	H	H	H	H	B	B	B	B	B	B	B	B	H	H	H	H	H	H	H	H	H	H	H	H	H	H	H	H	H	H	H	H	H	H	H	H	H	H	H	H	H	H	H	H	H	H
H13_Q3_14_D7.CEL_call_code	H	H	H	H	H	H	H	A	A	A	A	A	H	H	H	H	H	H	H	H	H	H	H	H	H	H	H	H	H	H	H	H	H	H	H	H	H	H	H	H	H	H	H	H	H	H	B	B	B
H15_Q3_14_D8.CEL_call_code	A	A	A	A	A	A	A	A	A	A	A	A	A	A	H	H	H	H	H	H	H	H	H	H	H	H	H	H	H	H	H	H	H	H	H	H	H	H	H	H	H	H	H	H	H	H	H	H	H
H17_Q3_14_D9.CEL_call_code	H	H	H	H	H	H	H	A	A	A	A	A	A	A	A	A	A	A	A	A	A	A	A	A	A	A	A	A	A	A	A	A	A	A	A	A	A	A	A	H	H	H	H	H	H	H	H	H	H
H19_Q3_14_D10.CEL_call_code	H	H	H	H	H	H	H	H	H	H	H	H	H	H	H	H	H	H	H	H	H	H	H	H	H	H	H	H	H	H	H	H	H	H	H	H	H	H	H	H	H	H	H	H	H	H	H	H	H
H21_Q3_14_D11.CEL_call_code	H	H	H	H	H	H	H	H	H	H	H	H	H	H	H	H	H	H	H	H	H	H	H	H	H	H	H	H	H	H	H	H	H	H	H	H	H	H	H	H	H	H	H	H	H	H	H	H	H
J01_Q3_14_E1.CEL_call_code	H	H	H	H	H	H	H	B	B	H	H	H	H	H	H	H	H	H	H	H	H	H	H	H	H	H	H	H	H	H	H	H	H	H	H	H	H	H	H	H	H	H	H	H	H	H	H	H	H
J03_Q3_14_E2.CEL_call_code	B	B	B	B	B	H	H	H	H	H	H	H	H	H	H	H	H	H	H	H	H	H	H	H	H	H	H	H	H	H	H	H	H	H	H	H	H	H	H	H	H	H	H	H	H	H	H	H	H
J05_Q3_14_E3.CEL_call_code	A	A	A	A	A	A	A	A	A	A	A	A	A	A	A	A	A	A	A	A	A	A	A	A	A	A	A	A	A	A	A	A	A	A	A	A	A	A	A	A	A	A	A	A	A	A	A	A	A
J07_Q3_14_E4.CEL_call_code	A	A	A	A	A	A	A	A	A	A	A	A	H	H	B	B	B	B	B	B	B	B	B	B	B	B	B	B	B	B	B	B	B	B	B	B	B	B	B	B	B	B	B	B	B	B	B	B	B
J09_Q3_14_E5.CEL_call_code	B	B	B	B	B	B	B	B	B	B	B	H	A	A	A	A	A	A	A	A	A	A	A	A	A	A	H	H	H	H	H	H	H	H	H	H	H	H	H	H	H	H	H	H	H	H	H	H	H
J11_Q3_14_E6.CEL_call_code	H	H	H	H	H	H	H	B	B	B	B	B	B	B	H	H	H	H	H	H	H	H	H	H	H	H	H	H	H	H	H	H	H	H	H	H	H	H	H	H	H	H	H	H	H	H	H	H	H
J13_Q3_14_E7.CEL_call_code	H	H	H	H	H	H	H	H	H	A	A	A	A	A	A	A	A	A	A	A	A	A	A	A	A	A	A	A	A	A	A	A	A	A	A	H	H	H	H	H	H	H	H	H	H	H	H	H	H
J15_Q3_14_E8.CEL_call_code	H	H	H	H	H	H	H	H	H	H	H	H	B	B	B	B	B	B	B	B	B	B	B	B	B	B	B	B	B	B	B	B	B	B	B	B	B	B	B	B	B	B	B	B	B	B	B	B	B
J17_Q3_14_E9.CEL_call_code	A	A	A	A	A	A	A	A	A	A	A	A	H	H	H	H	H	H	H	H	H	H	H	H	H	H	H	H	H	H	H	H	H	H	H	A	A	A	A	A	A	A	A	A	A	A	A	A	A
J19_Q3_14_E10.CEL_call_code	B	B	B	B	B	B	B	H	H	H	H	H	H	H	H	H	H	H	H	H	H	H	H	H	H	H	H	H	H	H	H	B	B	B	B	B	B	B	B	B	B	B	B	B	B	B	B	B	B
J21_Q3_14_E11.CEL_call_code	A	A	A	A	A	A	A	A	A	A	A	A	H	H	H	H	H	H	H	H	H	H	H	H	H	H	H	H	H	H	H	H	H	H	H	H	H	H	H	H	H	H	H	H	B	B	B	B	B
L01_Q3_14_F1.CEL_call_code	A	A	A	A	A	A	A	H	H	H	H	H	H	H	H	H	H	H	H	H	H	H	H	H	H	H	H	H	H	H	H	H	H	H	H	H	H	H	H	H	H	H	H	H	H	H	H	H	H
L03_Q3_14_F2.CEL_call_code	A	A	A	A	A	A	A	A	A	H	H	H	H	H	B	B	B	B	B	B	B	B	B	B	B	B	B	B	B	B	B	B	B	B	B	B	B	B	B	B	B	B	B	B	B	B	B	B	B
L05_Q3_14_F3.CEL_call_code	H	H	H	H	H	H	H	A	A	A	A	A	A	A	H	H	H	H	H	H	H	H	H	H	H	H	H	H	H	H	H	H	H	H	H	H	H	H	H	H	H	H	H	H	H	H	H	H	H
L07_Q3_14_F4.CEL_call_code	A	A	A	A	A	A	A	H	H	H	H	H	H	H	H	H	H	H	H	H	H	H	H	H	H	H	H	H	H	H	H	H	H	H	H	H	H	H	H	H	H	H	H	H	H	H	H	H	H
L09_Q3_14_F5.CEL_call_code	A	A	A	A	A	A	A	A	A	A	A	A	A	A	A	A	A	A	A	A	A	A	A	A	A	A	A	A	A	A	A	A	A	A	A	A	A	A	A	A	A	A	A	A	A	A	A	A	A
L11_Q3_14_F6.CEL_call_code	B	B	B	B	B	B	B	B	B	B	B	B	B	B	B	B	B	B	B	B	B	B	B	B	B	B	B	B	B	B	B	B	B	B	B	B	B	B	B	B	B	B	B	B	B	B	B	B	B
L17_Q3_14_F9.CEL_call_code	B	B	B	B	B	B	B	B	B	B	B	B	B	B	H	H	H	H	H	H	H	H	H	H	H	H	B	B	B	B	B	B	B	B	B	B	B	B	B	B	B	B	B	B	B	B	B	B	B
L21_Q3_14_F11.CEL_call_code	H	H	H	H	H	H	H	H	H	H	-	H	B	B	B	B	B	B	B	B	B	B	B	B	B	B	B	B	B	B	B	B	B	B	B	B	B	B	B	B	B	B	B	B	B	B	B	B	B
N01_Q3_14_G1.CEL_call_code	A	A	A	A	A	A	A	A	A	A	A	A	A	A	A	A	A	A	A	A	A	A	A	A	A	A	A	A	A	A	A	A	A	A	A	A	A	A	A	A	A	A	A	A	A	A	A	A	A
N03_Q3_14_G2.CEL_call_code	B	B	B	B	B	B	B	B	B	B	B	B	B	B	B	B	B	B	B	B	B	B	B	B	B	B	B	B	B	B	B	B	B	B	B	B	B	B	B	B	B	B	B	B	B	B	B	B	B
N05_Q3_14_G3.CEL_call_code	A	A	A	A	A	A	A	A	A	A	A	A	A	A	A	A	A	A	A	A	A	A	A	A	A	A	A	A	A	A	A	A	A	A	A	A	A	A	A	A	A	A	A	A	A	A	A	A	A
N09_Q3_14_G5.CEL_call_code	A	H	H	H	H	A	A	A	A	H	H	H	H	H	H	H	H	H	H	H	H	H	H	H	H	H	H	H	H	H	H	H	H	H	H	H	H	H	H	H	H	H	H	H	H	B	B	B	B
N11_Q3_14_G6.CEL_call_code	H	H	H	H	H	H	H	H	H	H	H	H	H	H	H	H	H	H	H	H	H	H	H	H	H	H	H	H	H	H	H	H	H	H	H	H	H	H	H	H	H	H	H	H	H	H	H	H	H
N13_Q3_14_G7.CEL_call_code	A	A	A	A	A	A	A	A	A	A	A	A	A	A	A	A	A	A	A	A	A	A	A	A	A	A	A	A	A	A	A	A	A	A	A	A	A	A	A	A	A	A	A	A	A	A	A	A	A
N15_Q3_14_G8.CEL_call_code	A	A	A	A	A	H	H	H	H	H	H	H	H	H	H	H	H	H	H	H	H	H	H	H	H	H	H	H	H	H	H	H	H	H	H	H	H	H	H	H	H	H	H	H	H	H	H	H	H
N17_Q3_14_G9.CEL_call_code	H	H	H	H	H	H	A	H	H	H	H	H	H	H	H	H	H	H	H	H	H	H	H	H	H	H	H	H	H	H	H	H	H	H	H	H	H	H	H	H	H	H	H	H	H	H	H	H	H
N19_Q3_14_G10.CEL_call_code	H	H	H	H	H	H	H	H	H	H	H	H	H	H	H	B	B	B	B	B	B	B	B	B	B	B	B	B	B	B	B	B	B	B	B	B	B	B	B	B	B	B	B	B	B	B	B	B	B
N21_Q3_14_G11.CEL_call_code	B	B	B	B	-	B	B	B	B	B	B	B	B	B	B	B	B	B	B	B	B	B	B	B	B	B	B	B	B	B	B	B	B	B	B	B	B	B	B	B	B	B	B	B	B	B	B	B	B
P01_Q3_14_H1.CEL_call_code	A	A	A	A	A	A	A	A	A	A	A	H	H	H	B	B	B	B	B	B	B	B	B	B	B	B	B	B	B	B	B	B	B	B	B	B	B	B	B	B	B	B	B	B	B	B	B	B	B
P03_Q3_14_H2.CEL_call_code	B	B	B	B	B	B	B	H	H	H	H	H	H	H	H	H	H	H	H	H	H	H	H	H	H	H	H	H	H	H	-	B	B	B	B	B	B	B	B	B	B	B	B	B	B	B	B	B	B
P05_Q3_14_H3.CEL_call_code	A	A	A	A	A	A	A	A	A	A	A	A	A	A	A	A	A	A	A	A	A	A	A	A	A	A	-	A	A	A	A	A	A	A	A	A	A	A	A	A	A	A	A	A	A	A	A	A	A
P07_Q3_14_H4.CEL_call_code	H	H	H	H	H	H	H	H	H	H	H	H	B	B	H	H	H	H	H	H	H	H	H	H	H	H	H	H	H	H	H	B	B	B	B	H	H	H	H	H	H	H	H	H	H	H	H	H	H
P09_Q3_14_H5.CEL_call_code	H	H	H	H	H	H	H	H	H	H	H	H	H	H	H	H	H	H	H	H	H	H	H	H	H	H	H	H	H	H	H	H	H	H	H	H	H	H	H	H	H	H	H	H	H	H	H	H	H
P11_Q3_14_H6.CEL_call_code	H	H	H	H	H	H	-	H	H	H	H	H	H	H	A	A	A	A	A	A	A	A	A	A	A	A	A	A	A	A	A	A	A	A	A	A	A	A	A	A	A	A	A	A	A	A	H	H	H
P13_Q3_14_H7.CEL_call_code	B	B	B	B	B	B	B	B	B	B	B	B	B	B	B	B	B	B	B	B	B	B	B	B	B	B	B	B	B	B	B	B	B	B	B	H	H	H	H	H	H	H	H	H	H	H	H	H	H
P15_Q3_14_H8.CEL_call_code	H	H	H	H	H	H	H	H	H	H	H	H	A	A	H	H	H	H	H	H	H	H	H	H	H	H	H	H	H	H	H	H	H	H	H	H	H	H	H	H	H	H	H	H	H	A	A	A	A
P17_Q3_14_H9.CEL_call_code	H	H	H	H	H	H	H	H	H	H	H	H	H	H	H	H	H	H	H	H	H	H	H	H	H	H	H	H	H	H	H	H	H	H	H	H	H	H	H	H	H	H	H	H	H	H	A	A	A
P21_Q3_14_H11.CEL_call_code	H	H	H	H	H	H	H	H	H	H	H	H	A	A	A	A	A	A	A	A	A	A	A	A	A	A	A	A	A	A	A	A	A	A	A	A	A	A	A	A	A	A	A	A	A	A	H	H	H
[truncated: 1,247 more columns]

## Sheet: 26°C
probeset_id	AX.94836635	AX.94794106	AX.94849785	AX.94545725	AX.94992901	AX.94900000	AX.94381659	AX.94564459	AX.94594842	AX.94998685	AX.94766564	AX.94430515	AX.95008267	AX.94705421	AX.94880269	AX.94846484	AX.95152761	AX.94574920	AX.94774467	AX.94389822	AX.95174829	AX.95196632	AX.95630313	AX.94464778	AX.95073436	AX.95201020	AX.94441976	AX.94521857	AX.94772515	AX.94468683	AX.94549988	AX.94406511	AX.94738148	AX.94411894	AX.95108722	AX.94511149	AX.94665800	AX.94514944	AX.94536561	AX.94929514	AX.95076860	AX.94952052	AX.94903429	AX.95210390	AX.95197988	AX.94860603	AX.94510228	AX.95255212	AX.94825251
	1	1	1	1	1	1	1	1	1	1	1	1	1	1	1	1	1	1	1	1	1	1	1	1	1	1	1	1	1	1	1	1	1	1	1	1	1	1	1	1	1	1	1	1	1	1	1	1	1
C10_Apogee_2_samp3.CEL_call_code	A	A	A	A	A	A	A	A	A	A	A	A	A	A	A	A	A	A	A	A	A	A	A	A	A	A	A	A	A	A	A	A	A	A	A	A	A	A	A	A	A	A	A	A	A	A	A	A	A
B02_Paragon_misc_1.CEL_call_code	B	B	B	B	B	B	B	B	B	B	B	B	B	B	B	B	B	B	B	B	B	B	B	B	B	B	B	B	B	B	B	B	B	B	B	B	B	B	B	B	B	B	B	B	B	B	B	B	B
A04_Q2_26_A2.CEL_call_code	B	B	B	B	B	B	B	B	B	H	H	H	B	B	H	H	H	H	H	H	H	H	H	H	H	H	H	H	H	H	H	H	H	H	H	H	H	H	H	H	H	H	H	H	H	H	H	H	H
A06_Q2_26_A3.CEL_call_code	H	H	H	H	H	H	H	H	H	H	H	H	H	H	H	H	H	H	A	A	A	A	A	A	A	A	A	A	A	B	B	B	B	B	B	B	B	A	A	A	A	H	H	H	H	B	B	B	B
A08_Q2_26_A4.CEL_call_code	B	B	B	B	B	B	B	B	B	B	B	B	B	B	B	B	B	B	B	B	B	B	B	B	B	B	B	B	B	B	B	B	B	B	B	B	B	B	B	B	B	B	B	B	B	B	B	B	B
A12_Q2_26_A6.CEL_call_code	H	H	H	H	H	H	-	H	H	H	H	H	H	H	A	A	A	A	A	A	A	A	A	A	A	A	A	A	A	B	B	B	B	B	B	B	B	A	A	A	A	A	A	A	A	A	A	A	A
A14_Q2_26_A7.CEL_call_code	H	H	H	H	H	H	H	H	H	H	H	H	H	H	A	A	A	A	A	A	A	A	A	A	A	A	A	A	A	B	B	B	B	B	B	B	B	A	A	A	A	A	A	A	A	A	A	A	A
A16_Q2_26_A8.CEL_call_code	B	B	B	B	B	B	B	B	B	B	B	H	H	H	H	H	H	H	H	H	H	H	H	H	H	H	H	H	H	H	H	H	H	H	H	H	H	H	H	H	H	H	H	H	H	A	A	A	A
A18_Q2_26_A9.CEL_call_code	B	B	B	B	A	A	A	A	A	A	A	A	A	A	A	A	A	A	A	A	A	A	A	A	A	A	A	A	A	A	A	A	A	A	A	A	A	A	A	A	A	A	A	A	A	A	A	A	A
A20_Q2_26_A10.CEL_call_code	H	H	H	H	H	H	H	H	H	H	H	A	A	A	A	A	A	A	H	H	H	H	H	H	H	H	H	H	H	B	B	B	B	B	B	B	B	H	H	H	H	H	H	H	A	A	A	A	A
A22_Q2_26_A11.CEL_call_code	B	B	B	B	B	B	B	H	H	H	H	H	B	B	B	B	B	B	B	H	H	H	H	H	H	H	H	H	H	B	B	B	B	B	B	B	B	H	A	A	A	A	A	A	A	A	A	A	A
C02_Q2_26_B1.CEL_call_code	-	B	B	B	B	B	B	H	H	A	A	A	A	A	A	A	A	A	A	A	A	A	A	A	A	A	A	A	A	A	A	A	A	A	A	A	A	A	A	A	A	A	A	A	A	A	A	A	A
C08_Q2_26_B4.CEL_call_code	H	H	H	H	H	H	H	H	H	H	H	H	B	B	H	H	H	H	H	H	H	H	H	H	H	H	H	H	H	H	H	H	H	H	H	H	H	H	H	H	H	H	H	H	H	H	H	H	H
C12_Q2_26_B6.CEL_call_code	B	B	B	B	H	H	H	A	A	A	A	A	H	H	H	H	H	H	H	H	H	H	H	H	H	H	H	H	H	H	H	H	H	H	H	H	H	H	H	H	H	H	H	H	B	B	B	B	B
C14_Q2_26_B7.CEL_call_code	B	B	B	B	H	A	A	A	A	A	A	H	H	H	H	H	H	H	H	H	H	H	H	H	H	H	H	H	H	H	H	H	H	H	H	H	H	H	H	H	H	H	H	H	H	H	H	H	H
C16_Q2_26_B8.CEL_call_code	H	H	H	H	H	H	H	A	A	A	A	A	A	A	H	H	H	H	H	H	H	H	H	H	H	H	H	H	H	H	H	H	H	H	H	H	H	H	H	H	H	H	H	H	H	H	H	H	H
C20_Q2_26_B10.CEL_call_code	H	H	H	H	H	H	H	A	A	A	A	A	H	H	H	H	H	H	A	A	A	A	A	A	A	A	A	A	A	B	B	B	B	B	B	B	B	A	A	A	A	A	A	A	A	A	A	A	A
C22_Q2_26_B11.CEL_call_code	B	B	B	B	B	B	B	B	B	B	B	B	H	H	H	H	H	H	H	H	H	H	H	H	H	H	H	H	H	B	B	B	B	B	B	B	B	H	H	H	H	H	H	H	B	B	B	B	B
C24_Q2_26_B12.CEL_call_code	H	H	H	H	H	H	H	A	A	A	A	A	A	A	H	H	H	H	H	H	H	H	H	H	H	H	H	H	H	B	B	B	B	B	B	B	B	A	A	A	A	A	A	A	A	A	A	A	A
E02_Q2_26_C1.CEL_call_code	B	B	B	B	H	H	H	B	B	H	H	H	H	H	A	A	A	A	A	H	H	H	H	H	H	H	H	H	H	H	H	H	H	H	H	H	H	H	H	H	H	H	H	H	H	H	H	H	H
E04_Q2_26_C2.CEL_call_code	H	H	H	H	H	H	H	A	A	A	A	A	A	A	A	A	A	A	A	A	A	A	A	A	A	A	A	A	A	B	B	B	B	B	B	B	B	A	A	A	A	A	A	A	A	A	A	A	A
E06_Q2_26_C3.CEL_call_code	B	B	B	B	H	H	H	A	A	A	A	A	A	A	A	A	A	A	H	H	H	H	H	H	H	H	H	H	H	H	H	H	H	H	H	H	H	H	H	H	H	H	H	H	A	A	A	A	A
E08_Q2_26_C4.CEL_call_code	B	B	B	B	B	B	B	B	B	B	B	B	H	H	B	H	H	H	H	H	H	H	H	H	H	H	H	H	H	H	H	A	A	A	A	A	A	A	A	A	A	A	A	A	A	A	A	A	A
E10_Q2_26_C5.CEL_call_code	B	B	B	B	B	B	B	B	B	B	B	B	B	B	B	B	B	B	B	B	B	B	B	B	B	B	B	B	B	B	B	B	B	B	B	B	B	B	B	B	B	B	B	B	B	B	B	B	B
E14_Q2_26_C7.CEL_call_code	B	B	B	B	B	B	B	B	B	H	H	H	B	B	B	B	B	B	B	B	B	B	B	B	B	B	B	B	B	B	B	B	B	B	B	B	B	B	B	B	B	B	B	B	B	B	B	B	B
E16_Q2_26_C8.CEL_call_code	A	A	A	A	A	A	A	H	H	H	H	H	H	H	H	H	H	H	H	B	B	B	B	B	B	B	B	B	B	B	B	B	B	B	B	B	B	B	B	B	B	B	B	B	B	B	H	H	H
E18_Q2_26_C9.CEL_call_code	H	H	H	H	H	B	B	B	B	B	B	B	B	B	H	H	H	H	H	H	H	H	H	H	H	H	H	H	H	H	H	H	H	H	H	H	H	H	H	H	H	H	H	H	H	H	H	H	H
E24_Q2_26_C12.CEL_call_code	H	H	H	H	H	H	H	H	H	H	H	H	B	B	H	H	H	H	H	H	H	H	H	H	H	H	H	H	H	H	H	H	H	H	H	H	H	H	H	H	H	H	H	H	H	H	B	B	B
G02_Q2_26_D1.CEL_call_code	B	B	B	B	B	B	B	H	H	H	H	H	H	H	A	A	-	A	A	A	A	A	A	A	A	A	A	A	A	A	A	A	A	A	A	A	A	A	A	A	A	A	A	A	A	A	A	A	A
G04_Q2_26_D2.CEL_call_code	B	B	B	B	A	A	A	A	A	A	A	A	A	A	H	H	H	H	B	B	B	B	B	B	B	B	B	B	B	-	B	B	B	B	H	H	H	H	H	H	H	H	H	H	H	-	H	H	H
G06_Q2_26_D3.CEL_call_code	A	A	A	A	A	A	A	A	A	H	H	H	B	B	H	H	H	H	H	H	H	H	H	H	H	H	H	H	H	H	H	H	H	H	H	H	H	H	H	H	H	H	H	H	H	H	H	H	H
G08_Q2_26_D4.CEL_call_code	B	B	B	B	H	H	H	H	H	H	H	H	H	H	H	H	H	H	H	H	H	H	H	H	H	H	H	H	H	H	H	H	H	H	H	H	H	H	H	H	H	H	H	H	H	H	A	A	A
G10_Q2_26_D5.CEL_call_code	A	A	A	A	A	A	A	H	H	H	H	A	A	A	B	B	B	B	B	B	B	B	B	B	B	B	B	B	B	B	B	B	B	B	B	B	B	H	H	B	B	B	B	B	H	H	H	H	H
G12_Q2_26_D6.CEL_call_code	A	A	A	A	A	A	A	A	A	A	A	A	A	A	A	A	A	A	A	A	A	A	A	A	A	A	A	A	A	B	B	B	B	B	B	B	B	A	A	A	A	A	A	A	A	A	A	A	A
G14_Q2_26_D7.CEL_call_code	B	B	B	B	H	H	H	H	H	B	B	B	B	B	H	H	H	H	H	H	B	B	B	B	B	B	B	B	B	B	B	B	B	B	B	B	B	B	B	B	B	B	B	B	B	B	B	B	B
G16_Q2_26_D8.CEL_call_code	H	H	H	H	H	B	B	B	B	B	B	B	-	B	H	H	H	H	H	H	H	H	H	H	H	H	H	H	H	B	B	B	B	B	B	B	B	H	H	H	H	H	H	H	H	H	H	H	H
G20_Q2_26_D10.CEL_call_code	B	B	B	B	A	A	A	H	H	H	H	H	H	H	H	H	H	H	H	H	H	H	H	H	H	H	H	H	H	H	A	A	A	A	A	A	A	A	A	A	A	A	A	A	A	A	A	A	A
G24_Q2_26_D12.CEL_call_code	B	B	B	B	A	A	A	H	H	H	H	B	B	B	H	H	H	H	H	H	H	H	H	H	H	H	H	H	H	H	H	H	H	H	H	H	H	H	H	H	H	H	A	A	A	A	A	A	A
I02_Q2_26_E1.CEL_call_code	B	B	B	B	H	H	H	H	H	H	H	H	H	H	B	B	B	B	B	H	H	H	H	H	H	H	H	H	H	H	H	H	H	H	H	H	H	H	H	B	B	B	B	B	B	B	B	B	B
I04_Q2_26_E2.CEL_call_code	B	B	B	B	B	H	H	B	B	B	B	B	B	B	B	B	B	B	H	H	H	H	H	H	H	H	H	H	H	H	H	H	H	H	H	H	H	H	H	H	H	H	H	H	-	H	H	H	H
I06_Q2_26_E3.CEL_call_code	H	H	H	H	H	H	H	H	H	A	A	A	A	A	H	H	H	H	H	H	H	H	H	H	H	H	H	H	H	B	B	B	B	B	B	B	B	A	A	A	A	A	A	A	A	A	A	A	A
I08_Q2_26_E4.CEL_call_code	B	B	B	B	B	B	B	B	B	B	B	B	B	B	B	B	B	B	B	B	B	B	B	B	B	B	B	B	B	B	B	B	B	B	B	B	B	B	B	B	B	B	B	B	B	H	H	H	H
I10_Q2_26_E5.CEL_call_code	A	A	A	A	A	A	A	A	A	A	A	A	A	A	A	A	A	A	A	A	A	A	A	A	A	A	A	A	A	A	A	A	A	A	A	A	A	A	A	A	A	A	A	A	A	A	A	A	A
I14_Q2_26_E7.CEL_call_code	A	A	A	A	A	A	A	H	H	H	H	H	H	H	H	H	H	H	H	H	H	H	H	H	H	H	H	H	H	B	B	B	B	B	B	B	B	H	H	H	H	H	H	H	H	H	H	H	H
I16_Q2_26_E8.CEL_call_code	B	B	B	B	B	H	H	H	H	H	H	H	H	H	B	B	B	B	B	B	B	B	B	B	B	B	B	B	B	B	B	B	B	B	B	B	B	H	H	H	H	H	H	-	H	H	B	B	B
I20_Q2_26_E10.CEL_call_code	A	A	A	A	A	A	A	A	A	A	A	A	B	B	A	A	A	A	A	A	A	A	A	A	A	A	A	A	A	A	A	A	A	A	A	A	A	A	A	H	H	H	H	H	H	H	H	H	H
I22_Q2_26_E11.CEL_call_code	H	H	H	H	H	H	H	H	H	H	H	H	H	H	A	A	A	A	A	A	A	A	A	A	A	A	A	A	A	A	A	A	A	A	A	A	A	A	A	A	A	A	A	A	A	A	A	A	A
I24_Q2_26_E12.CEL_call_code	B	B	B	B	B	B	B	B	B	B	B	B	B	B	B	B	B	B	H	H	H	H	H	H	H	H	H	H	H	B	B	B	B	B	B	B	B	H	H	H	H	H	H	H	H	H	H	H	H
K04_Q2_26_F2.CEL_call_code	H	H	H	H	H	H	H	B	B	B	B	B	B	B	H	H	H	H	H	H	H	H	H	H	H	H	H	H	H	H	H	H	H	H	H	H	H	H	H	H	H	H	H	H	H	H	H	H	H
K08_Q2_26_F4.CEL_call_code	H	H	H	H	H	H	H	H	H	H	H	A	B	B	A	A	A	A	A	A	A	A	A	A	A	A	A	A	A	A	A	A	A	A	A	A	A	A	A	A	A	A	A	A	A	A	A	A	A
K10_Q2_26_F5.CEL_call_code	B	B	B	B	H	H	H	A	A	A	A	A	A	A	A	A	A	A	A	A	A	A	A	A	A	A	A	A	A	A	A	A	A	A	A	A	A	A	A	A	A	A	A	A	A	A	A	A	A
K14_Q2_26_F7.CEL_call_code	B	B	B	B	B	B	B	B	B	H	H	H	H	H	B	B	B	B	B	B	B	B	B	B	B	B	B	B	B	B	B	B	B	B	B	B	B	B	B	B	B	B	B	B	B	B	B	B	B
K16_Q2_26_F8.CEL_call_code	A	A	A	A	A	A	A	A	A	A	A	A	B	B	A	A	A	A	A	A	A	A	A	A	A	A	A	A	A	A	A	A	A	A	A	A	A	A	A	A	A	A	A	A	A	A	A	A	A
K18_Q2_26_F9.CEL_call_code	B	B	B	B	B	B	B	B	B	B	B	B	B	B	B	B	B	B	H	H	H	H	H	H	H	H	H	H	H	H	H	H	H	H	H	H	H	H	H	H	H	H	H	H	H	H	H	H	H
K20_Q2_26_F10.CEL_call_code	B	B	B	B	H	H	H	H	H	H	H	H	H	H	H	H	H	H	H	H	H	H	H	H	H	H	H	H	H	H	H	H	H	H	H	H	H	H	H	A	A	A	A	A	A	A	A	A	A
M02_Q2_26_G1.CEL_call_code	H	H	H	H	H	H	H	-	H	B	B	H	H	H	A	A	A	A	A	A	A	A	A	A	A	A	A	A	A	B	B	B	B	B	B	B	B	A	A	A	A	A	A	A	A	A	A	A	A
M04_Q2_26_G2.CEL_call_code	H	H	H	H	H	H	H	H	H	H	H	B	H	H	H	H	H	H	B	B	B	B	B	B	B	B	B	B	B	B	B	B	B	B	B	B	B	B	B	B	B	B	B	B	B	B	B	B	B
M06_Q2_26_G3.CEL_call_code	B	B	B	B	B	B	B	B	B	B	B	B	H	H	A	A	A	A	A	A	A	A	A	A	A	A	A	A	A	B	B	B	B	B	B	B	B	A	A	A	A	A	A	A	A	A	A	A	A
M10_Q2_26_G5.CEL_call_code	H	H	H	H	H	H	H	H	H	H	H	H	B	B	B	B	B	B	B	B	B	B	B	B	B	B	B	B	B	B	B	B	B	B	B	B	B	B	B	B	B	B	B	B	B	-	B	B	B
M12_Q2_26_G6.CEL_call_code	H	H	H	H	H	H	H	A	A	A	A	A	H	H	H	B	B	B	B	B	B	B	B	B	B	B	B	B	B	B	B	B	B	B	B	B	B	B	B	B	B	B	B	B	H	H	A	A	A
M14_Q2_26_G7.CEL_call_code	B	B	B	B	H	H	H	H	H	H	H	H	H	H	H	H	H	H	H	H	H	H	H	H	H	H	H	H	H	H	H	H	H	H	H	H	H	H	H	H	H	H	H	H	H	H	H	H	H
M16_Q2_26_G8.CEL_call_code	B	B	B	B	H	H	H	H	H	H	H	H	H	H	H	H	H	H	H	H	H	H	H	H	H	H	H	H	H	H	H	H	H	H	H	H	H	H	H	H	H	H	H	H	H	H	B	B	B
M18_Q2_26_G9.CEL_call_code	B	B	B	B	B	B	B	B	B	B	B	B	H	H	H	H	H	H	B	B	B	B	B	B	B	B	B	B	B	B	B	B	B	B	B	B	B	B	B	B	B	B	B	B	B	B	B	B	B
M20_Q2_26_G10.CEL_call_code	H	H	H	H	H	H	H	A	A	A	A	A	A	A	H	H	H	H	H	H	H	H	H	H	H	H	H	H	H	B	B	B	B	B	B	B	B	H	H	H	H	H	H	H	H	H	H	H	H
M22_Q2_26_G11.CEL_call_code	A	A	A	A	A	A	-	A	A	A	A	A	A	A	H	H	H	H	H	H	H	H	H	H	H	H	H	H	H	H	H	H	H	H	H	H	H	H	H	H	H	H	H	H	H	H	H	H	H
O02_Q2_26_H1.CEL_call_code	H	H	H	H	H	H	H	H	H	H	H	H	H	H	A	-	A	A	A	A	A	A	A	A	A	A	A	A	A	A	A	A	A	A	A	A	A	A	A	A	A	A	A	A	A	A	A	A	A
O04_Q2_26_H2.CEL_call_code	B	B	B	B	B	H	H	H	H	H	H	H	H	H	H	H	H	H	H	H	H	H	H	H	H	H	H	H	H	H	H	H	H	H	H	H	H	H	H	H	H	H	H	H	-	H	H	H	H
O06_Q2_26_H3.CEL_call_code	H	H	H	H	H	H	H	H	H	H	H	H	H	H	A	A	A	A	A	A	A	A	A	A	A	A	A	A	A	B	B	B	B	B	B	B	B	A	A	H	H	H	H	H	H	H	H	H	H
O12_Q2_26_H6.CEL_call_code	H	H	H	H	H	H	H	H	H	H	H	H	A	A	A	A	A	A	H	H	H	H	H	H	H	H	H	H	H	B	B	B	B	B	B	B	B	B	B	B	B	B	B	B	B	B	B	B	B
O14_Q2_26_H7.CEL_call_code	H	H	H	H	H	H	H	H	H	H	H	H	H	H	B	B	B	B	B	B	B	B	B	B	B	B	B	B	B	B	B	B	B	B	B	B	B	B	B	B	B	B	B	B	B	H	H	H	H
O16_Q2_26_H8.CEL_call_code	A	A	A	A	A	H	H	H	H	H	H	H	A	A	A	A	A	A	A	A	A	A	A	A	A	A	A	A	A	A	A	A	A	A	A	A	A	A	A	A	A	A	A	A	A	A	A	A	A
O18_Q2_26_H9.CEL_call_code	A	A	A	A	A	A	A	A	A	A	A	A	A	A	A	A	A	A	A	A	A	A	A	A	A	A	A	A	A	A	A	A	A	A	A	A	A	A	A	A	A	A	A	A	A	A	A	A	A
O20_Q2_26_H10.CEL_call_code	B	B	B	B	H	H	H	H	H	H	H	H	H	H	H	H	H	H	H	H	H	H	H	H	H	H	H	H	H	H	H	H	H	H	H	H	H	H	H	H	H	H	H	H	H	H	H	H	H
O22_Q2_26_H11.CEL_call_code	B	B	B	-	A	A	A	A	A	A	A	A	A	A	A	H	H	H	H	H	H	H	H	H	H	H	H	H	H	H	H	H	H	H	-	H	H	H	H	H	H	H	H	H	H	H	H	H	H
O24_Q2_26_H12.CEL_call_code	H	H	H	H	H	H	H	H	H	A	A	A	B	H	A	A	A	A	A	A	A	A	A	A	A	A	A	A	A	A	A	A	A	A	A	A	A	A	A	A	A	A	A	A	A	A	A	A	A
[truncated: 1,247 more columns]

## Sheet: 28°C
probeset_id	AX.94836635	AX.94794106	AX.94849785	AX.94545725	AX.94992901	AX.94900000	AX.94381659	AX.94564459	AX.94594842	AX.94998685	AX.94766564	AX.94430515	AX.95008267	AX.94705421	AX.94880269	AX.94846484	AX.95152761	AX.94574920	AX.94774467	AX.94389822	AX.95174829	AX.95196632	AX.95630313	AX.94464778	AX.95073436	AX.95201020	AX.94441976	AX.94521857	AX.94772515	AX.94468683	AX.94549988	AX.94406511	AX.94738148	AX.94411894	AX.95108722	AX.94511149	AX.94665800	AX.94514944	AX.94536561	AX.94929514	AX.95076860	AX.94952052	AX.94903429	AX.95210390	AX.95197988	AX.94860603	AX.94510228	AX.95255212	AX.94825251
	1	1	1	1	1	1	1	1	1	1	1	1	1	1	1	1	1	1	1	1	1	1	1	1	1	1	1	1	1	1	1	1	1	1	1	1	1	1	1	1	1	1	1	1	1	1	1	1	1
C10_Apogee_2_samp3.CEL_call_code	A	A	A	A	A	A	A	A	A	A	A	A	A	A	A	A	A	A	A	A	A	A	A	A	A	A	A	A	A	A	A	A	A	A	A	A	A	A	A	A	A	A	A	A	A	A	A	A	A
B02_Paragon_misc_1.CEL_call_code	B	B	B	B	B	B	B	B	B	B	B	B	B	B	B	B	B	B	B	B	B	B	B	B	B	B	B	B	B	B	B	B	B	B	B	B	B	B	B	B	B	B	B	B	B	B	B	B	B
B04_Q4_28_A2.CEL_call_code	H	H	H	H	H	H	H	H	-	H	H	H	H	H	A	A	A	A	A	A	A	A	A	A	A	A	A	A	A	A	A	A	A	A	A	A	A	A	A	A	A	A	A	A	A	A	A	A	A
B06_Q4_28_A3.CEL_call_code	A	A	A	A	A	A	A	A	A	A	A	H	A	A	H	H	H	H	H	H	H	H	H	H	H	H	H	H	H	H	H	H	H	H	H	H	H	H	H	H	H	H	H	H	H	H	H	H	H
B08_Q4_28_A4.CEL_call_code	H	H	H	H	H	H	H	H	H	H	H	H	H	H	H	H	H	H	A	A	A	A	A	A	A	A	-	A	A	A	A	A	A	A	A	A	A	A	A	A	A	A	A	A	H	H	H	H	H
B10_Q4_28_A5.CEL_call_code	B	B	B	B	B	B	B	B	B	B	B	B	B	B	B	B	B	B	B	B	B	B	B	B	B	B	B	B	B	B	B	B	B	B	B	B	B	B	B	B	B	B	B	B	B	B	B	B	B
B12_Q4_28_A6.CEL_call_code	B	B	B	B	H	H	H	B	B	B	B	B	B	B	B	B	B	B	B	B	B	B	B	B	B	B	B	B	B	B	B	B	B	B	B	B	B	B	B	B	B	B	B	B	B	B	B	B	B
B16_Q4_28_A8.CEL_call_code	B	B	B	B	H	H	H	H	H	H	H	H	H	H	B	B	B	B	B	B	B	B	B	B	B	B	B	B	B	B	B	B	B	B	-	B	B	B	B	B	B	B	B	B	B	B	B	B	B
B18_Q4_28_A9.CEL_call_code	H	H	H	H	H	H	H	H	H	H	H	A	A	A	H	H	H	H	H	H	H	H	H	H	H	H	H	H	H	H	H	H	H	H	H	-	H	H	H	H	H	H	H	H	H	H	H	H	H
B20_Q4_28_A10.CEL_call_code	H	H	H	H	H	H	H	H	H	H	H	H	H	H	H	H	H	H	H	H	H	H	H	H	H	H	-	A	A	A	A	A	A	A	A	A	A	A	A	A	A	A	A	A	A	A	A	A	A
B22_Q4_28_A11.CEL_call_code	H	H	H	H	-	H	H	H	H	H	H	H	H	H	B	B	B	B	B	B	B	B	B	B	B	B	B	B	B	B	B	B	B	B	B	B	B	B	B	B	B	B	B	B	B	B	B	B	B
B24_Q4_28_A12.CEL_call_code	H	A	A	A	A	A	A	H	-	A	H	A	H	-	H	H	A	A	A	A	H	H	-	A	A	H	H	A	A	A	A	H	A	A	A	A	A	B	-	B	-	B	B	B	H	-	B	H	B
D02_Q4_28_B1.CEL_call_code	H	H	H	H	H	H	H	H	H	H	H	H	H	H	B	B	B	B	B	B	B	B	B	B	B	B	B	B	B	B	B	B	B	B	B	B	B	B	B	B	B	B	B	B	B	A	A	A	A
D08_Q4_28_B4.CEL_call_code	H	H	H	H	H	A	A	A	A	A	A	A	A	A	A	A	A	A	H	H	H	H	H	H	H	H	H	H	H	H	H	H	H	H	H	H	H	H	H	H	H	H	H	H	H	H	H	H	H
D10_Q4_28_B5.CEL_call_code	B	B	B	B	H	H	H	B	B	B	B	B	H	H	H	H	H	H	H	H	H	H	H	H	H	H	H	H	H	H	H	H	H	H	H	H	H	H	H	H	H	H	H	H	H	H	H	H	H
D12_Q4_28_B6.CEL_call_code	B	B	B	B	H	H	H	H	H	B	B	B	B	B	B	B	B	B	B	B	B	B	B	B	B	B	B	B	B	B	H	H	H	H	H	H	H	H	H	H	H	H	A	A	A	A	A	A	A
D14_Q4_28_B7.CEL_call_code	H	H	H	H	H	H	B	B	B	B	B	B	B	B	B	B	B	B	B	B	B	B	B	B	B	B	B	B	B	B	B	B	B	B	B	B	B	B	B	B	B	B	B	B	B	B	H	H	H
D16_Q4_28_B8.CEL_call_code	H	H	H	H	H	H	H	H	H	H	H	H	H	H	H	H	H	H	H	H	H	H	H	H	H	H	H	H	H	H	H	H	H	H	H	H	H	H	H	H	H	H	H	H	H	H	H	H	H
D18_Q4_28_B9.CEL_call_code	B	B	B	B	H	H	H	H	H	B	B	B	H	H	H	H	H	H	H	H	H	H	H	H	H	H	H	H	H	H	H	H	H	H	H	H	H	H	H	H	H	H	H	H	H	H	H	H	H
D20_Q4_28_B10.CEL_call_code	B	B	B	B	H	H	H	H	H	H	H	A	A	A	A	A	A	A	A	A	H	H	H	H	H	H	H	H	H	H	H	H	H	H	H	H	H	H	H	H	H	H	H	H	H	H	H	H	H
D22_Q4_28_B11.CEL_call_code	H	H	H	H	H	H	H	H	H	H	H	H	B	B	A	A	A	A	A	A	A	A	A	A	A	A	A	A	A	A	A	A	A	A	A	A	A	A	A	A	A	A	A	A	A	A	A	A	A
F02_Q4_28_C1.CEL_call_code	A	A	A	A	A	A	A	A	A	H	H	H	B	B	H	H	H	H	H	H	H	H	H	H	H	H	H	H	H	-	B	B	B	B	B	B	B	B	B	B	B	B	B	B	B	B	B	B	B
F04_Q4_28_C2.CEL_call_code	B	B	B	B	B	B	B	H	-	H	H	H	H	H	B	B	B	B	B	B	B	B	B	B	B	B	B	B	B	B	B	H	H	H	H	H	H	H	H	H	H	H	H	H	H	H	H	H	H
F06_Q4_28_C3.CEL_call_code	H	H	H	H	H	H	H	H	H	H	H	H	H	H	H	H	H	H	H	H	H	H	H	H	H	H	H	H	H	H	H	H	H	H	H	H	H	H	H	H	H	H	H	H	H	H	H	H	H
F08_Q4_28_C4.CEL_call_code	H	H	H	-	H	H	H	H	H	H	H	H	H	H	H	H	H	H	H	H	H	H	H	H	B	B	B	B	B	B	B	B	B	B	B	B	B	B	B	B	B	B	B	B	B	B	B	B	B
F10_Q4_28_C5.CEL_call_code	B	B	B	B	B	B	B	B	B	B	B	B	B	B	B	B	B	B	B	B	B	B	B	B	B	B	B	B	B	B	B	B	B	B	B	B	B	B	B	B	B	B	B	B	B	B	B	B	B
F14_Q4_28_C7.CEL_call_code	B	B	B	B	H	H	H	H	H	H	H	H	A	A	A	A	A	A	A	A	A	A	A	A	A	A	A	-	H	-	B	-	H	H	-	-	-	H	H	-	H	H	H	H	B	H	H	B	-
F16_Q4_28_C8.CEL_call_code	H	H	H	H	H	H	H	H	H	H	H	H	H	H	H	H	H	H	H	H	H	H	H	H	H	H	H	H	H	H	H	H	H	H	H	H	H	H	H	H	H	H	H	H	H	H	H	H	H
F18_Q4_28_C9.CEL_call_code	B	B	B	B	B	B	B	B	B	B	B	B	B	B	H	H	H	H	H	H	H	H	H	H	H	H	H	H	H	H	H	H	H	H	H	H	H	H	H	H	H	H	H	H	A	A	A	A	A
F20_Q4_28_C10.CEL_call_code	H	H	H	H	H	H	H	H	H	H	H	H	H	H	H	H	H	H	H	H	H	H	H	H	H	H	H	H	H	H	H	H	H	H	H	H	H	H	H	H	H	H	H	-	B	B	B	B	B
F24_Q4_28_C12.CEL_call_code	B	B	B	B	B	B	B	B	B	B	B	B	B	B	B	B	B	B	H	H	H	H	H	H	H	H	H	H	H	H	H	H	H	H	H	H	H	H	H	H	H	H	H	H	H	H	H	H	H
H02_Q4_28_D1.CEL_call_code	H	H	H	H	H	H	H	H	H	H	H	H	H	H	H	H	H	H	H	H	H	H	H	H	H	H	H	H	H	H	H	H	H	H	H	H	H	H	H	H	H	H	H	H	H	H	H	H	H
H04_Q4_28_D2.CEL_call_code	A	A	A	A	A	A	A	A	A	A	A	A	A	A	H	H	H	H	H	H	H	H	H	H	H	H	H	H	H	H	H	B	B	B	B	B	B	B	B	B	B	B	B	B	B	B	B	B	B
H06_Q4_28_D3.CEL_call_code	A	A	A	-	A	A	A	A	A	A	-	A	A	A	A	A	A	A	A	A	A	-	A	A	A	A	A	A	A	A	A	A	A	A	A	A	A	A	A	A	A	A	A	A	A	A	A	A	A
H08_Q4_28_D4.CEL_call_code	H	H	H	H	H	H	H	H	H	H	H	H	H	H	H	H	H	H	H	H	H	H	H	H	H	H	H	H	H	H	H	H	H	H	H	H	H	H	H	H	H	H	H	H	H	H	H	H	H
H10_Q4_28_D5.CEL_call_code	H	H	H	H	H	H	H	B	B	B	B	B	H	H	H	H	H	H	H	H	H	H	H	H	H	H	H	H	H	H	H	H	H	H	H	H	H	H	H	H	H	H	H	H	H	H	H	H	H
H12_Q4_28_D6.CEL_call_code	H	H	H	H	H	H	H	H	H	H	H	H	H	H	A	A	A	A	A	A	A	A	A	A	A	A	A	A	A	A	A	A	A	A	A	A	A	A	A	A	A	A	A	A	A	A	A	A	A
H14_Q4_28_D7.CEL_call_code	H	H	H	H	H	H	H	B	B	B	B	B	B	B	B	B	B	B	B	B	B	B	B	B	B	B	B	B	B	B	B	B	B	B	B	B	B	B	B	B	B	B	B	B	B	B	B	B	B
H18_Q4_28_D9.CEL_call_code	B	B	H	H	H	B	-	B	-	B	B	B	B	H	H	H	A	A	A	A	H	H	A	A	A	H	H	A	A	A	A	H	A	A	A	A	A	A	-	H	A	A	A	A	A	A	A	A	A
H20_Q4_28_D10.CEL_call_code	H	H	H	H	H	H	H	H	H	H	H	H	H	H	H	H	H	H	H	H	H	H	H	H	H	H	H	H	H	H	H	H	H	H	H	H	H	H	H	H	H	H	H	H	H	H	H	H	H
H22_Q4_28_D11.CEL_call_code	H	H	H	H	H	B	B	B	B	B	B	B	B	B	H	H	H	H	H	H	H	H	H	H	H	H	H	H	H	H	H	H	H	H	H	H	H	H	H	H	H	B	B	B	B	B	B	B	B
H24_Q4_28_D12.CEL_call_code	H	H	H	H	H	H	H	H	H	H	H	H	H	H	H	H	H	H	A	A	A	A	A	A	A	A	A	A	A	A	A	A	A	A	A	A	A	A	A	A	A	A	A	A	A	A	A	A	A
J02_Q4_28_E1.CEL_call_code	A	A	A	A	A	A	A	A	A	A	A	A	A	A	A	A	A	A	A	A	A	A	A	A	A	A	A	A	A	A	A	H	H	H	H	B	H	H	H	H	H	B	B	B	B	B	B	B	B
J04_Q4_28_E2.CEL_call_code	-	B	B	B	B	H	H	H	H	H	H	H	B	B	H	H	H	H	H	H	H	H	H	H	H	H	H	H	H	H	H	H	H	H	H	H	H	H	H	H	-	H	H	H	H	H	H	H	H
J06_Q4_28_E3.CEL_call_code	B	B	B	B	B	B	B	B	B	H	H	H	H	H	H	H	H	H	H	H	H	H	H	H	H	H	H	H	H	H	A	A	A	A	A	A	A	A	A	A	A	A	A	A	A	A	A	A	A
J08_Q4_28_E4.CEL_call_code	H	H	H	H	H	H	H	H	H	H	H	H	B	B	A	A	A	A	A	A	A	A	A	A	A	A	A	A	A	A	A	A	A	A	A	A	A	A	A	A	A	A	A	A	A	A	A	A	A
J12_Q4_28_E6.CEL_call_code	A	A	A	A	A	A	A	A	A	A	A	A	A	A	H	H	H	H	H	H	H	H	H	H	H	H	H	H	H	H	H	H	H	H	H	H	H	H	H	H	H	H	H	H	H	H	H	H	H
J14_Q4_28_E7.CEL_call_code	H	H	H	H	H	H	H	H	H	H	H	H	B	B	B	B	B	B	B	B	B	B	B	B	B	B	B	B	B	B	B	B	B	B	B	B	B	B	B	B	B	B	B	B	B	B	B	B	B
J16_Q4_28_E8.CEL_call_code	A	A	A	A	A	A	A	A	A	H	H	B	H	H	H	H	H	H	H	H	H	H	H	H	H	H	H	H	H	H	H	H	H	H	H	H	H	H	H	H	H	H	H	H	H	H	H	H	H
J18_Q4_28_E9.CEL_call_code	B	B	B	B	A	A	A	A	-	H	H	H	H	H	H	H	H	H	H	H	H	H	H	H	H	H	H	H	H	H	H	H	H	H	H	H	H	H	H	H	H	B	B	B	B	B	B	B	B
J20_Q4_28_E10.CEL_call_code	A	A	A	A	A	A	A	A	A	A	A	A	H	H	A	H	H	A	H	H	H	H	H	H	H	H	H	H	H	H	H	H	H	H	H	H	H	H	H	H	H	H	H	H	H	H	H	H	H
J22_Q4_28_E11.CEL_call_code	B	B	B	B	B	B	B	B	B	B	B	B	H	H	A	A	A	A	A	A	A	A	A	A	A	A	A	A	A	A	A	A	A	A	H	H	H	H	H	H	H	H	H	H	H	H	H	H	H
J24_Q4_28_E12.CEL_call_code	B	B	B	B	B	B	B	B	B	B	B	B	B	B	H	H	H	H	H	H	H	H	H	H	H	H	H	H	H	H	H	H	H	H	H	H	H	H	H	H	H	H	H	H	H	H	H	H	H
L02_Q4_28_F1.CEL_call_code	B	B	B	B	B	B	B	B	B	B	B	B	B	B	H	H	H	H	H	H	H	H	H	H	H	H	H	H	H	H	H	H	H	H	H	H	H	H	H	H	H	H	H	-	H	H	H	H	-
L06_Q4_28_F3.CEL_call_code	A	A	A	A	A	A	A	A	A	A	A	A	H	H	B	B	B	B	B	B	B	B	B	B	B	B	B	B	B	B	B	B	B	B	B	B	B	B	B	B	B	B	B	B	B	B	B	B	B
L10_Q4_28_F5.CEL_call_code	H	H	H	H	H	H	H	H	H	H	H	H	B	B	H	H	H	H	H	H	H	H	H	H	H	H	H	H	H	H	B	B	B	B	-	B	-	B	B	B	-	B	B	-	B	B	B	B	-
L12_Q4_28_F6.CEL_call_code	A	A	A	A	A	A	A	A	A	A	A	H	H	H	H	H	H	H	H	H	H	H	H	H	H	H	H	H	H	H	H	H	H	H	H	H	H	H	H	H	H	H	H	H	H	H	H	H	H
L14_Q4_28_F7.CEL_call_code	H	H	H	H	H	H	H	H	H	H	H	H	H	H	H	H	H	H	H	H	H	H	H	H	H	H	H	H	H	H	H	H	H	H	H	H	H	H	H	H	H	H	H	H	H	H	H	H	H
L16_Q4_28_F8.CEL_call_code	H	H	H	H	H	H	H	A	A	A	A	A	A	A	A	A	A	A	A	A	A	A	A	A	A	A	A	A	A	A	A	A	A	A	A	A	A	A	A	A	A	A	A	A	A	A	A	A	A
L18_Q4_28_F9.CEL_call_code	A	A	A	A	A	A	A	A	A	A	A	A	A	A	A	A	A	A	A	A	A	A	A	A	A	A	A	A	A	A	A	A	A	A	A	A	A	A	A	A	A	A	A	A	A	A	A	A	A
L20_Q4_28_F10.CEL_call_code	H	H	H	H	H	H	H	H	H	H	H	H	H	H	H	H	H	H	H	H	H	-	H	H	H	H	H	H	H	B	B	B	B	B	B	B	B	H	H	H	H	H	H	-	H	H	H	H	H
L22_Q4_28_F11.CEL_call_code	H	H	H	H	H	H	H	H	-	H	H	H	H	H	A	A	A	A	A	A	A	A	A	A	A	A	A	A	A	A	A	A	A	A	A	A	A	A	A	A	A	A	A	A	A	H	H	H	H
L24_Q4_28_F12.CEL_call_code	A	A	A	A	A	A	A	A	A	A	A	H	H	H	B	B	B	B	B	B	B	B	B	B	B	B	B	B	B	B	B	B	B	B	B	B	B	B	B	B	B	B	B	B	B	B	B	B	B
N04_Q4_28_G2.CEL_call_code	B	B	B	B	B	B	B	B	B	B	B	B	H	H	H	H	H	H	H	H	H	A	A	A	A	A	A	A	A	A	A	A	A	A	A	H	H	H	H	H	H	H	H	-	H	H	H	H	H
N06_Q4_28_G3.CEL_call_code	H	H	H	H	H	H	H	H	H	H	H	A	B	B	H	H	H	H	H	H	H	H	H	H	H	H	H	H	H	H	H	H	H	H	H	H	H	H	H	H	-	H	H	H	H	H	H	H	A
N10_Q4_28_G5.CEL_call_code	H	H	H	H	H	H	H	H	H	H	H	H	H	H	H	H	H	H	H	H	B	B	B	B	B	B	B	B	B	B	B	B	B	B	B	B	B	B	B	B	B	B	B	B	B	B	B	B	B
N12_Q4_28_G6.CEL_call_code	H	H	H	H	H	H	H	H	H	H	H	H	H	H	H	H	H	H	H	H	H	H	H	H	H	H	H	H	H	H	H	H	H	H	H	H	H	H	H	H	H	H	H	B	H	H	H	H	H
N14_Q4_28_G7.CEL_call_code	A	A	A	A	A	A	A	A	A	H	H	H	H	H	H	H	H	H	H	H	H	H	H	H	H	H	H	H	H	H	H	-	H	H	H	H	H	H	H	H	H	H	H	H	H	H	H	H	H
N16_Q4_28_G8.CEL_call_code	H	H	H	H	H	H	H	H	H	H	H	H	H	H	B	B	B	B	H	H	H	H	H	H	H	H	H	H	H	H	H	H	H	H	H	H	H	H	H	H	H	H	H	H	H	H	H	H	H
N18_Q4_28_G9.CEL_call_code	B	B	B	B	H	H	H	H	H	H	H	H	H	H	H	H	H	H	B	B	B	B	B	B	B	B	B	B	B	B	B	B	B	B	B	B	B	B	B	B	B	B	B	B	B	B	B	B	B
N22_Q4_28_G11.CEL_call_code	B	B	B	B	H	H	H	H	H	H	H	H	H	H	A	A	A	A	A	A	A	A	A	H	H	H	H	H	H	H	H	H	H	H	A	A	A	A	A	A	A	A	A	A	A	A	A	A	A
N24_Q4_28_G12.CEL_call_code	B	B	B	B	-	H	H	-	H	H	H	H	H	H	B	B	B	B	B	B	B	B	B	B	B	B	B	B	B	B	B	B	B	B	B	B	B	B	B	B	B	B	B	B	B	B	B	B	B
P04_Q4_28_H2.CEL_call_code	H	H	H	H	H	H	H	A	A	A	A	A	A	A	A	A	A	A	A	A	A	A	A	A	A	A	A	A	A	A	A	A	A	A	A	A	A	A	A	H	H	H	H	H	H	A	A	A	A
P06_Q4_28_H3.CEL_call_code	A	A	A	A	A	A	A	A	A	A	A	A	A	A	A	-	A	A	A	A	A	A	A	A	A	A	H	H	H	H	H	H	H	H	H	H	H	H	A	A	A	A	A	A	A	A	A	A	A
P08_Q4_28_H4.CEL_call_code	B	B	-	B	B	B	B	B	B	B	B	B	B	B	H	H	H	H	H	H	H	H	H	H	H	H	H	H	H	H	H	H	H	H	H	H	H	H	H	H	H	H	H	H	H	H	H	H	H
P10_Q4_28_H5.CEL_call_code	B	B	B	B	A	B	B	B	B	H	H	H	H	H	H	H	H	H	H	H	H	H	H	H	H	H	H	H	H	H	H	H	H	H	H	A	A	A	A	A	A	A	A	A	A	A	A	A	A
P12_Q4_28_H6.CEL_call_code	B	B	B	B	B	B	B	B	B	B	B	B	B	B	B	B	B	B	B	B	B	B	B	B	B	B	H	H	H	H	H	H	H	H	H	H	H	H	H	H	H	H	H	H	H	H	H	H	H
P14_Q4_28_H7.CEL_call_code	A	A	A	A	A	A	A	H	H	H	H	H	B	B	B	B	B	B	B	B	B	B	B	B	B	B	B	B	B	B	B	B	B	B	B	B	B	B	-	H	H	H	H	H	H	H	H	H	H
P16_Q4_28_H8.CEL_call_code	H	H	H	H	H	H	H	H	H	H	H	H	H	H	H	H	H	H	H	H	H	H	H	H	H	H	H	H	H	H	H	H	H	H	H	H	H	H	H	H	H	H	H	H	H	H	B	B	B
P18_Q4_28_H9.CEL_call_code	H	H	H	H	H	H	H	A	A	A	-	A	B	B	A	A	A	A	A	A	A	A	A	A	A	A	A	A	A	A	A	A	A	A	H	H	H	H	H	H	H	H	H	H	H	H	H	H	H
P20_Q4_28_H10.CEL_call_code	A	A	A	A	A	A	A	A	A	A	A	A	B	B	H	H	H	H	H	H	H	H	H	H	H	H	H	H	H	H	H	H	H	H	H	H	H	H	H	H	H	H	H	H	H	H	H	H	H
P22_Q4_28_H11.CEL_call_code	A	A	A	A	A	A	A	A	A	A	A	A	-	A	A	A	A	A	A	A	A	A	A	A	A	A	A	A	A	A	A	A	A	A	A	A	A	A	A	A	A	A	A	A	A	A	A	A	A
P24_Q4_28_H12.CEL_call_code	B	B	B	B	B	B	B	B	B	B	B	B	B	B	B	B	B	B	H	H	H	H	H	H	H	H	H	H	H	H	-	H	H	H	H	H	H	H	-	H	H	H	H	H	B	H	H	H	H
[truncated: 1,247 more columns]
