# Supplementary material for: Examining the Effects of Temperature on Recombination in Wheat
Source: Front Plant Sci. 2020 Mar 11;11:230. doi: 10.3389/fpls.2020.00230 (PMC7078245; doi:10.3389/fpls.2020.00230)
Supplement: Supplementary file 2 [file Table_2.XLSX]

## Sheet: Information
The following sheets contain SNP genotyping data for four temperature treatments (10°C, 14°C, 26°C and 28°C respectively) from an Apogee X Paragon F2 mapping population
These sheets contain only chromosomes that pass our marker distribution criteria, and only markers that are concordant in order between our genetic map and the physical assembly (see methods)

## Sheet: Genetic map
marker	chr	cM	phys	phys.bp
AX.94630858	1A	0	15.5811	92567868
AX.94489004	1A	1.25458	45.8361	272313191
AX.95182518	1A	1.40951	47.1017	279832295
AX.94552774	1A	2.18673	50.1793	298116007
AX.94441967	1A	2.34512	50.6981	301198171
AX.94704464	1A	2.50351	51.9015	308347939
AX.94907052	1A	2.66087	53.9005	320224095
AX.95120969	1A	2.97685	56.8838	337947947
AX.94719212	1A	3.13274	57.803	343408763
AX.95149116	1A	3.28911	60.1017	357065502
AX.94909603	1A	3.60313	61.9756	368198237
AX.94868310	1A	4.5514	62.2952	370097158
AX.95244447	1A	5.02278	63.1232	375016241
AX.94621604	1A	5.17915	63.2005	375475230
AX.95134433	1A	10.367	77.6042	461048273
AX.94542559	1A	11.154	77.9397	463041222
AX.94528422	1A	11.4641	77.9813	463288484
AX.94653665	1A	11.7752	78.2916	465131856
AX.94503076	1A	13.0259	79.8167	474192489
AX.94768074	1A	13.1809	79.9021	474699903
AX.94938408	1A	14.8996	81.1874	482335966
AX.94507352	1A	15.5248	81.4131	483676973
AX.94796020	1A	18.5349	82.6685	491135281
AX.94914663	1A	23.672	83.9599	498807598
AX.95152550	1A	26.8641	84.8755	504246911
AX.95083535	1A	27.8215	85.0905	505524349
AX.94445422	1A	27.9803	85.116	505675799
AX.94987165	1A	28.6134	85.3144	506854636
AX.94519549	1A	29.5617	85.6291	508724044
AX.94509092	1A	30.0286	85.8912	510281518
AX.94535560	1A	32.8776	86.506	513933958
AX.95239187	1A	34.3124	86.9495	516568476
AX.94964616	1A	35.9028	87.092	517415338
AX.94706964	1A	42.9387	87.7389	521258785
AX.94960090	1A	44.8624	89.2394	530173382
AX.94504454	1A	45.0213	89.2445	530203468
AX.94583506	1A	45.3352	89.2501	530236598
AX.94440483	1A	51.301	89.6842	532815453
AX.94681397	1A	52.24	89.7401	533147826
AX.94465677	1A	68.7339	91.5759	544054330
AX.94532291	1A	68.8893	91.5954	544170322
AX.94507844	1A	69.3548	91.6304	544378341
AX.95139778	1A	69.6649	91.6326	544391430
AX.95162673	1A	70.607	91.8241	545528607
AX.94407377	1A	71.3915	92.1364	547384283
AX.94401483	1A	71.7026	92.5255	549695795
AX.94544499	1A	72.0127	92.6291	550311552
AX.95255804	1A	72.4811	96.3388	572350964
AX.94907922	1A	73.4263	96.6975	574481881
AX.94535104	1A	73.5827	96.7004	574498862
AX.94568594	1A	79.1949	97.1347	577079070
AX.94403617	1A	79.6618	97.1991	577461655
AX.94421922	1A	82.9904	97.445	578922882
AX.94800178	1A	84.2442	97.6036	579864830
AX.94760290	1A	85.6559	97.6978	580424780
AX.94605845	1A	86.7523	97.9342	581829047
AX.94900000	2A	0	3.58372	27981635
AX.94381659	2A	0.474273	3.82574	29871346
AX.94564459	2A	12.1012	4.61644	36045077
AX.94998685	2A	19.0939	5.28077	41232145
AX.94430515	2A	23.5347	5.77426	45085326
AX.95008267	2A	39.2689	7.59776	59323210
AX.94880269	2A	57.025	13.0628	101994179
AX.94574920	2A	58.2709	14.5772	113818785
AX.94774467	2A	61.8992	21.241	165849575
AX.94389822	2A	62.6762	24.1938	188904770
AX.94468683	2A	73.6054	63.7364	497652512
AX.94411894	2A	76.1414	70.8867	553482359
AX.94514944	2A	88.3746	77.4849	605000757
AX.94536561	2A	88.6906	77.5085	605184862
AX.94929514	2A	90.4466	78.2936	611315511
AX.95076860	2A	90.7615	78.3744	611946523
AX.94952052	2A	92.1869	78.8097	615344650
AX.94903429	2A	93.1229	79.9579	624310416
AX.95210390	2A	93.2812	79.9645	624361876
AX.94860603	2A	96.8723	84.9552	663329017
AX.94510228	2A	100.056	86.6078	676232066
AX.94825251	2A	100.369	86.7032	676977162
AX.95114316	2A	111.199	88.6952	692530724
AX.94525393	2A	112.138	88.793	693294596
AX.94547450	2A	112.448	88.9261	694333825
AX.94799523	2A	112.603	88.9588	694589158
AX.94941826	2A	114.813	89.432	698283731
AX.94408768	2A	115.13	89.5779	699422593
AX.94881363	2A	115.764	89.7741	700955108
AX.95204501	2A	117.519	90.106	703546472
AX.94740707	2A	119.757	90.5346	706892722
AX.94497305	2A	121.164	90.945	710097623
AX.94750566	2A	121.319	91.1856	711976177
AX.94535413	2A	126.652	92.0705	718885268
AX.94461119	2A	128.09	92.1578	719566782
AX.94500620	2A	136.049	93.0377	726436638
AX.94482613	2A	136.994	93.3884	729175079
AX.94504542	2A	137.304	93.4042	729298672
AX.94516815	2A	153.093	95.4675	745409013
AX.94495090	2A	154.509	95.6901	747147182
AX.95019215	2A	156.413	95.939	749090019
AX.94593411	2A	156.883	96.126	750550223
AX.94483464	2A	162.521	96.8147	755927716
AX.94729448	2D	0	9.82805	64064374
AX.94644814	2D	0.47438	10.054	65537010
AX.95093372	2D	0.631239	10.8359	70633938
AX.95099260	2D	1.09969	10.924	71208250
AX.95199672	2D	1.42389	11.2889	73587092
AX.94641475	2D	2.06921	11.4962	74938313
AX.94799113	2D	4.11688	11.7481	76579997
AX.94881512	2D	4.42891	11.7908	76858910
AX.95168029	2D	5.21087	12.0241	78379628
AX.94445362	2D	6.0077	12.0832	78764491
AX.94401725	2D	10.5508	12.3986	80820344
AX.95084966	2D	11.0221	12.4738	81310691
AX.95181452	2D	11.4919	12.7547	83142128
AX.94742835	2D	15.0042	13.8441	90243214
AX.95235201	2D	17.4222	16.7106	108928290
AX.94709516	2D	22.8041	20.0947	130988030
AX.94478750	2D	23.5933	20.8894	136168044
AX.94700210	2D	32.4401	63.9968	417164959
AX.94939121	2D	54.5165	87.1992	568410115
AX.94763929	2D	55.4641	88.0342	573853547
AX.94888472	2D	56.4087	88.9404	579760209
AX.94477489	2D	68.2585	92.8278	605100590
AX.94482198	2D	79.4895	95.1551	620271090
AX.94457291	2D	80.9332	95.2773	621067451
AX.94652878	2D	91.6514	99.6201	649376510
AX.94421535	3A	0	3.45468	25939213
AX.94913832	3A	17.5526	5.14217	38609634
AX.94494425	3A	24.8204	6.22195	46717106
AX.94394114	3A	31.9768	7.70571	57857803
AX.94675291	3A	36.6053	10.8515	81477647
AX.95164207	3A	39.7801	22.4864	168837375
AX.94393045	3A	40.2483	52.1403	391491803
AX.94549035	3A	44.3563	63.7498	478661028
AX.94606333	3A	44.5117	63.8991	479782349
AX.95008057	3A	44.98	64.594	484999912
AX.94494353	3A	49.2665	68.1573	511754927
AX.94798864	3A	50.0433	68.828	516790663
AX.95129372	3A	50.1982	70.3915	528530447
AX.94779070	3A	52.4033	70.9136	532450331
AX.94519536	3A	53.0302	74.2395	557422478
AX.94971625	3A	56.1869	76.647	575499162
AX.94875965	3A	87.2771	87.7733	659040155
AX.94885805	3A	87.5872	87.8383	659528340
AX.95168510	3A	87.7431	88.0975	661474446
AX.94713013	3A	90.455	89.1697	669524787
AX.95257035	3A	97.6707	91.4683	686784138
AX.95151919	3A	101.183	91.8298	689498032
AX.94829707	3A	107.47	92.6502	695658097
AX.94728219	3A	109.515	92.9033	697558493
AX.94529341	3A	126.772	94.733	711296348
AX.94382546	3A	129.144	95.1138	714155819
AX.94479717	3A	145.533	95.7992	719302093
AX.94700897	3A	146.158	96.0718	721349357
AX.94420612	3A	146.314	96.3159	723181851
AX.94611743	3A	146.784	96.4336	724065832
AX.94551736	3A	147.099	96.4431	724137145
AX.95260911	3A	147.572	96.4675	724319878
AX.94971628	3A	159.357	97.5793	732668278
AX.94644333	3A	160.792	97.8617	734788163
AX.94611599	3A	162.372	98.1843	737210491
AX.95166617	3A	175.988	99.3669	746090288
AX.94783816	3B	0	1.02659	8529180
AX.94676915	3B	0.158841	1.68076	13964248
AX.95000416	3B	1.59843	1.97926	16444312
AX.95136971	3B	4.83042	2.39156	19869804
AX.94590314	3B	9.15298	2.62024	21769735
AX.94387053	3B	13.4891	3.00186	24940359
AX.94625710	3B	30.9129	5.09617	42340498
AX.94392034	3B	35.7236	5.68228	47210110
AX.94532818	3B	42.4376	7.84686	65194073
AX.94442632	3B	44.0372	8.04798	66865031
AX.94476058	3B	44.194	8.11395	67413082
AX.94397852	3B	47.3589	9.56506	79469388
AX.94405819	3B	49.723	16.1013	133774405
AX.94552114	3B	50.1884	16.9097	140490742
AX.94405870	3B	55.4966	53.2767	442638399
AX.94809296	3B	56.2808	54.7246	454668319
AX.94761027	3B	57.5267	57.4059	476945555
AX.94485572	3B	57.8367	58.4588	485693029
AX.94437683	3B	63.9233	58.8003	488530499
AX.95143961	3B	65.0222	61.8256	513665815
AX.94472137	3B	65.1786	63.2634	525611412
AX.94540323	3B	65.335	63.4511	527170451
AX.94806865	3B	65.6479	64.5661	536434341
AX.95141130	3B	65.9588	65.1777	541515746
AX.94482301	3B	71.708	66.2767	550646522
AX.94419462	3B	72.8109	66.9322	556092329
AX.95197282	3B	73.1248	67.454	560427993
AX.95117247	3B	73.9065	67.9762	564766426
AX.94507690	3B	74.2195	68.8775	572254826
AX.94419845	3B	77.2532	71.3326	592652553
AX.95183055	3B	78.2009	72.8215	605022353
AX.95144562	3B	78.9851	74.8573	621936843
AX.95141357	3B	79.1409	74.8748	622082245
AX.94631043	3B	80.3906	77.9397	647545950
AX.94429243	3B	83.5549	79.4131	659787924
AX.94439583	3B	85.1241	80.7647	671017289
AX.94633883	3B	85.5939	80.895	672099965
AX.94738181	3B	88.9429	81.6594	678450411
AX.94777451	3B	90.5084	82.9912	689515284
AX.94654258	3B	93.7087	86.6925	720267421
AX.94744673	3B	94.1861	87.0546	723275708
AX.95129199	3B	94.3449	87.0824	723506671
AX.94488313	3B	94.5033	87.0995	723648413
AX.94482660	3B	94.6596	87.231	724741119
AX.94562553	3B	95.6018	87.7339	728919239
AX.95012599	3B	95.7592	87.744	729003307
AX.94638603	3B	97.8469	88.3628	734144064
AX.95164026	4A	0	0.852209	6345447
AX.94765269	4A	5.58329	0.960921	7154906
AX.94715337	4A	20.1899	1.63971	12209090
AX.95121822	4A	36.3365	4.97767	37063134
AX.95154887	4A	38.2523	5.21305	38815769
AX.94532720	4A	38.722	5.43152	40442435
AX.94582600	4A	38.8774	5.62983	41919054
AX.94453350	4A	40.4364	6.32645	47106025
AX.94933660	4A	40.5933	6.33063	47137154
AX.94941084	4A	44.7593	10.6172	79054697
AX.94967489	4A	51.5472	14.0033	104266989
AX.94929909	4A	51.8573	14.0621	104704596
AX.94410077	4A	52.1674	15.6423	116470960
AX.94446106	4A	53.4136	18.4221	137168949
AX.94493803	4A	53.5686	18.4706	137529825
AX.95111935	4A	53.8835	18.8972	140706550
AX.94478215	4A	54.6728	22.079	164397880
AX.94674955	4A	55.7622	63.5194	472957953
AX.95145288	4A	56.0732	66.5873	495801464
AX.95105252	4A	57.7963	71.8265	534811921
AX.94720747	4A	59.3667	73.113	544391019
AX.94439903	4A	60.3058	76.6166	570478064
AX.94432315	4A	61.0977	77.4346	576568922
AX.95183268	4A	61.256	77.4822	576923225
AX.94400142	4A	62.1923	78.1311	581755036
AX.94563364	4A	62.6578	78.4204	583909341
AX.94407690	4A	62.8127	78.4264	583953432
AX.94525446	4A	62.9681	78.4796	584349529
AX.94441175	4A	65.4872	79.372	590994381
AX.95191489	4A	66.2668	79.7403	593736833
AX.94509113	4A	67.203	79.8137	594283647
AX.94393859	4A	71.3468	80.1554	596827433
AX.94583235	4A	71.6617	80.1819	597025000
AX.94881522	4A	72.2927	80.2923	597846863
AX.94487773	4A	72.9236	80.3013	597914152
AX.95025458	4A	73.2356	80.3711	598433502
AX.94492677	4A	74.169	80.4903	599321587
AX.95108463	4A	76.6809	80.8851	602261141
AX.94439386	4A	79.834	81.1324	604102324
AX.94624981	4A	86.1331	82.1368	611580787
AX.95182838	4A	88.4934	82.3768	613367650
AX.94503294	4A	92.1289	82.8961	617234716
AX.94761767	4A	101.52	84.5918	629860660
AX.94500554	4A	114.295	88.8144	661301845
AX.95068871	4A	128.624	94.4601	703338548
AX.95009985	4A	134.926	94.7527	705517587
AX.94694404	5A	0	0.17864	1267939
AX.94816457	5A	2.85574	0.299005	2122257
AX.94563149	5A	9.1489	0.746477	5298300
AX.94698419	5A	12.6364	0.913386	6482974
AX.94389559	5A	29.6104	2.4697	17529279
AX.94969853	5A	47.8124	9.73567	69101252
AX.94806548	5A	48.4453	45.357	321932027
AX.94536059	5A	49.0762	45.8415	325370839
AX.94525121	5A	51.7451	55.4992	393918811
AX.94795980	5A	53.7792	60.6174	430246268
AX.94957897	5A	58.5508	61.5744	437039088
AX.95172283	5A	58.7062	61.5983	437208797
AX.94388422	5A	59.9567	61.9276	439545810
AX.94529089	5A	63.4729	62.7353	445278554
AX.95220729	5A	63.9472	63.2043	448607451
AX.94456504	5A	66.7951	64.2456	455998381
AX.94501461	5A	68.3805	64.488	457719068
AX.94466267	5A	68.5394	64.511	457881868
AX.94480416	5A	71.0893	65.4404	464478661
AX.95218209	5A	75.0944	66.567	472475231
AX.94459193	5A	83.3994	67.571	479601570
AX.95085015	5A	83.5567	67.6673	480284606
AX.94399725	5A	83.7131	67.6675	480286409
AX.94656347	5A	84.8196	67.8939	481892734
AX.94425631	5A	84.9755	67.895	481900834
AX.94522762	5A	85.2856	68.4159	485598177
AX.94419728	5A	85.5956	68.6649	487365101
AX.94669191	5A	86.3773	68.88	488892058
AX.94887415	5A	88.4229	69.9619	496570977
AX.94753430	5A	89.9976	70.8764	503062210
AX.94564432	5A	91.6024	71.1179	504775937
AX.94714504	5A	91.9194	71.1287	504852546
AX.94401037	5A	94.9158	73.4048	521008349
AX.94686717	5A	97.6102	75.1045	533072063
AX.95107770	5A	100.137	75.4572	535575336
AX.94577029	5A	100.293	75.5545	536265734
AX.94475270	5A	100.763	75.6318	536814307
AX.95105509	5A	102.014	76.0879	540052030
AX.94862636	5A	102.324	76.1361	540394112
AX.94589715	5A	104.522	77.0008	546531110
AX.94544712	5A	105.145	77.0374	546791091
AX.94496391	5A	119.259	78.8288	559505870
AX.94441799	5A	130.774	79.679	565540496
AX.94724413	5A	142.501	80.0481	568160460
AX.94500910	5A	143.44	80.2888	569869078
AX.94382691	5A	144.862	80.5085	571428221
AX.95192843	5A	145.649	80.7441	573100412
AX.94424065	5A	159.668	83.7699	594576770
AX.94396672	5A	165.083	84.208	597686269
AX.94462650	5A	210.957	94.5926	671393508
AX.94708438	5A	211.272	94.7355	672407404
AX.94828633	5A	211.432	94.7593	672576317
AX.94857628	5A	213.667	95.3252	676592995
AX.94431840	5A	216.497	95.6836	679137128
AX.94712311	5A	218.072	95.8984	680661748
AX.95243060	5A	222.283	95.9098	680742619
AX.94411662	5A	224.033	96.2135	682898435
AX.95230303	5A	224.819	96.5862	685543266
AX.94405899	5A	233.031	97.0426	688783153
AX.94993840	5A	235.071	97.2405	690187376
AX.94472591	5A	235.227	97.2913	690547821
AX.94453668	5A	235.545	97.3589	691027828
AX.95097524	5A	236.815	97.7294	693657642
AX.94394580	5A	242.598	98.6855	700443546
AX.94753558	5A	243.064	98.9282	702166101
AX.94414013	5A	244.783	99.3236	704972790
AX.94514626	5A	248.932	99.8124	708442433
AX.94478352	6B	0	3.6929	26625412
AX.94542331	6B	0.311032	3.69644	26650899
AX.94450378	6B	1.58095	3.89968	28116235
AX.94549328	6B	3.19161	4.48417	32330356
AX.95244789	6B	5.61828	5.74981	41455478
AX.94511766	6B	6.41006	6.34924	45777278
AX.94484443	6B	8.16632	6.95214	50124133
AX.94505646	6B	9.59171	7.1785	51756174
AX.94445937	6B	11.1617	7.58162	54662588
AX.94440576	6B	14.5014	13.405	96648812
AX.95012380	6B	15.1363	13.7294	98987301
AX.95087336	6B	19.0025	16.85	121486874
AX.94461046	6B	19.7844	16.8911	121783184
AX.94725996	6B	20.2542	17.252	124384788
AX.94592204	6B	21.3647	17.56	126605632
AX.94923593	6B	21.5216	18.0414	130076351
AX.94473299	6B	27.3304	20.3967	147057960
AX.94723474	6B	29.8578	21.6738	156265338
AX.94900754	6B	31.1161	21.8856	157792858
AX.94573793	6B	31.9055	21.9002	157897802
AX.94477700	6B	33.8179	24.2107	174556662
AX.94843879	6B	33.9753	24.372	175719208
AX.94654909	6B	34.4452	27.7079	199770458
AX.94892620	6B	35.0703	27.9069	201205822
AX.94462774	6B	36.0153	42.9664	309782998
AX.94959449	6B	36.3283	55.3185	398840025
AX.95182634	6B	37.7495	64.102	462168077
AX.94812657	6B	38.2194	64.1022	462169293
AX.94842161	6B	39.6405	65.3593	471233170
AX.94451495	6B	40.5885	65.7729	474215241
AX.94896306	6B	41.0629	66.1198	476715817
AX.94647376	6B	43.1357	67.3102	485298493
AX.95123143	6B	44.557	76.1724	549194371
AX.94403686	6B	44.871	77.1098	555952438
AX.94946141	6B	45.5039	78.0147	562476643
AX.95110233	6B	45.8179	78.095	563055791
AX.95079927	6B	45.9742	78.2345	564061646
AX.94897369	6B	47.081	79.6161	574022745
AX.94405457	6B	48.1844	79.9196	576210796
AX.94393079	6B	49.1294	80.0799	577366942
AX.94704405	6B	49.6083	80.2234	578401355
AX.94968841	6B	50.7366	82.2581	593071119
AX.94821321	6B	51.2124	84.5202	609381172
AX.94424805	6B	52.1632	86.3717	622730041
AX.95253662	6B	53.1051	87.6828	632183013
AX.94497531	6B	56.2834	89.2179	643251077
AX.94650166	6B	57.5452	89.552	645659916
AX.94909425	6B	58.493	89.6973	646707215
AX.94736688	6B	59.6139	90.5803	653073228
AX.94624138	6B	69.5577	92.0993	664025491
AX.94424011	6B	96.2994	96.5991	696468284
AX.94928919	7A	0	5.69558	41959722
AX.94607742	7A	2.04116	5.83374	42977516
AX.95200915	7A	18.9306	8.71453	64200486
AX.94898378	7A	29.3661	10.9749	80852665
AX.94486561	7A	29.5225	10.9761	80861445
AX.94480941	7A	46.3284	14.7707	108816453
AX.94780071	7A	47.2646	15.2388	112265051
AX.94869965	7A	47.5756	15.2388	112265366
AX.94506872	7A	64.1585	38.9857	287210093
AX.95182903	7A	66.7248	67.2699	495581392
AX.94598445	7A	67.6728	69.9328	515199366
AX.94541317	7A	67.8287	70.1097	516502443
AX.95160894	7A	70.0347	73.2374	539544279
AX.95145438	7A	73.3426	76.3148	562215783
AX.95185533	7A	73.499	76.3266	562303019
AX.95259896	7A	73.6558	77.0426	567577411
AX.94462877	7A	73.8127	77.0608	567711519
AX.94414761	7A	74.2915	77.7614	572873214
AX.94669440	7A	75.5615	81.2015	598216882
AX.95208984	7A	77.3014	83.8445	617687683
AX.94699653	7A	77.6164	83.9116	618182151
AX.94706607	7A	80.7875	85.3616	628864301
AX.94387111	7A	81.9016	86.841	639763244
AX.94894168	7A	87.3442	87.2447	642736940
AX.95248867	7A	87.6601	87.2656	642891188
AX.94976788	7A	91.9626	87.5558	645028821
AX.94716924	7A	92.2737	87.5558	645028973
AX.94667462	7A	96.0823	87.8652	647308676
AX.94980971	7A	112.277	91.9895	677692310
AX.94391066	7A	112.91	92.051	678145173
AX.94523052	7A	115.927	92.3491	680341736
AX.94566038	7A	117.02	92.7762	683488185
AX.94422539	7B	0	0.0573262	430302
AX.94734659	7B	10.2858	0.493152	3701701
AX.95164074	7B	25.7265	1.29952	9754483
AX.94493518	7B	26.8164	1.59369	11962550
AX.95203420	7B	41.7754	4.51668	33903147
AX.94823072	7B	45.8023	5.53214	41525336
AX.95244644	7B	46.5963	5.97886	44878553
AX.94498463	7B	47.6991	7.14483	53630538
AX.94511301	7B	48.013	7.76014	58249182
AX.94474203	7B	50.2114	7.86811	59059675
AX.94596992	7B	50.3673	7.94121	59608314
AX.94818843	7B	51.4636	8.41586	63171159
AX.94508962	7B	62.7306	15.3532	115244516
AX.94402385	7B	67.1797	16.671	125135968
AX.94924829	7B	67.3351	16.8602	126556456
AX.94877816	7B	67.49	17.7671	133363495
AX.94383404	7B	68.111	17.926	134556055
AX.94626370	7B	70.626	26.2328	196908795
AX.94428852	7B	72.1904	33.8267	253910467
AX.94422893	7B	80.2961	65.0676	488410754
AX.94424446	7B	81.2349	68.0947	511132754
AX.94550737	7B	81.7032	68.9597	517625267
AX.94572076	7B	84.053	71.5398	536992274
AX.94716438	7B	85.4606	73.7561	553628552
AX.94419578	7B	88.14	75.0036	562991974
AX.94389133	7B	88.2949	75.7371	568497934
AX.95018763	7B	93.9025	79.374	595797516
AX.94428651	7B	94.0574	80.0978	601230097
AX.95140703	7B	94.6864	80.904	607282003
AX.94505411	7B	104.008	82.2744	617568215
AX.94634240	7B	105.589	83.3822	625884045
AX.94657570	7B	106.062	83.4068	626068593
AX.94393306	7B	106.373	83.7243	628451614
AX.94987511	7B	108.255	85.3582	640716094
AX.94465240	7B	108.722	85.4463	641377307
AX.94488257	7B	116.172	86.452	648926278
AX.95130016	7B	116.327	86.6119	650126673
AX.94471749	7B	116.483	86.9852	652928813
AX.94397806	7B	116.798	87.6159	657662587

## Sheet: 10°C
probeset_id	AX.94630858	AX.94489004	AX.95182518	AX.94552774	AX.94441967	AX.94704464	AX.94907052	AX.95120969	AX.94719212	AX.95149116	AX.94909603	AX.94868310	AX.95244447	AX.94621604	AX.95134433	AX.94542559	AX.94528422	AX.94653665	AX.94503076	AX.94768074	AX.94938408	AX.94507352	AX.94796020	AX.94914663	AX.95152550	AX.95083535	AX.94445422	AX.94987165	AX.94519549	AX.94509092	AX.94535560	AX.95239187	AX.94964616	AX.94706964	AX.94960090	AX.94504454	AX.94583506	AX.94440483	AX.94681397	AX.94465677	AX.94532291	AX.94507844	AX.95139778	AX.95162673	AX.94407377	AX.94401483	AX.94544499	AX.95255804	AX.94907922
	1A	1A	1A	1A	1A	1A	1A	1A	1A	1A	1A	1A	1A	1A	1A	1A	1A	1A	1A	1A	1A	1A	1A	1A	1A	1A	1A	1A	1A	1A	1A	1A	1A	1A	1A	1A	1A	1A	1A	1A	1A	1A	1A	1A	1A	1A	1A	1A	1A
C10_Apogee_2_samp3.CEL_call_code	A	A	A	A	A	A	A	A	A	A	A	A	A	A	A	A	A	A	A	A	A	A	A	A	A	A	A	A	A	A	A	A	A	A	A	A	A	A	A	A	A	A	A	A	A	A	A	A	A
B02_Paragon_misc_1.CEL_call_code	B	B	B	B	B	B	B	B	B	B	B	B	B	B	B	B	B	B	B	B	B	B	B	B	B	B	B	B	B	B	B	B	B	B	B	B	B	B	B	B	B	B	B	B	B	B	B	B	B
A01_Q1_10_A1.CEL_call_code	H	H	H	H	H	H	H	H	H	H	H	H	H	H	-	H	H	H	H	H	H	H	H	H	H	-	H	H	H	H	H	-	H	H	B	B	B	B	B	B	B	B	B	B	B	B	B	B	B
A07_Q1_10_A4.CEL_call_code	A	A	A	A	A	A	A	A	A	A	A	A	A	A	A	A	A	A	A	A	A	A	A	A	H	H	H	H	H	H	H	H	H	H	H	H	H	H	H	A	A	A	A	A	A	A	A	A	A
A09_Q1_10_A5.CEL_call_code	A	A	A	A	A	A	A	A	A	A	A	A	A	A	A	A	A	A	A	A	A	A	A	A	A	A	A	A	A	A	A	A	A	A	A	A	A	A	A	H	H	H	H	H	H	H	H	H	H
A11_Q1_10_A6.CEL_call_code	A	A	A	A	A	A	A	A	A	A	A	A	-	A	A	A	A	A	A	A	A	A	A	A	H	H	H	H	H	H	H	H	H	H	H	H	H	H	H	A	A	A	A	A	A	A	A	A	A
A13_Q1_10_A7.CEL_call_code	H	H	H	H	H	H	H	A	A	A	A	A	A	A	A	A	A	A	A	A	A	A	A	A	H	H	H	H	-	H	B	B	B	B	B	B	B	B	B	B	B	B	B	B	B	B	B	B	B
A15_Q1_10_A8.CEL_call_code	H	H	H	H	H	H	H	H	H	H	H	H	H	H	H	H	H	H	H	H	H	H	H	H	H	H	H	H	H	H	H	H	H	H	H	H	H	H	H	A	A	A	A	A	A	A	A	A	A
A17_Q1_10_A9.CEL_call_code	H	H	H	H	H	H	H	H	H	H	H	H	H	H	-	H	H	H	H	H	H	H	H	H	H	H	H	H	H	H	A	A	A	A	A	A	A	A	A	A	A	A	A	A	A	A	A	A	A
A19_Q1_10_A10.CEL_call_code	A	A	A	A	A	A	A	A	A	A	A	A	A	A	A	A	A	A	A	A	A	A	A	A	A	A	A	A	A	A	A	A	A	A	A	A	A	A	A	A	A	A	A	A	A	A	A	A	A
A21_Q1_10_A11.CEL_call_code	H	H	H	H	H	H	H	H	H	H	H	H	H	H	H	H	H	H	H	H	H	H	H	H	H	H	H	H	H	H	H	H	H	H	H	H	H	A	A	A	A	A	A	H	H	H	H	H	H
A23_Q1_10_A12.CEL_call_code	B	B	B	B	B	B	B	B	B	B	B	B	B	B	B	B	B	B	B	B	B	B	B	B	B	B	B	B	B	B	B	B	B	B	B	B	B	H	H	H	H	H	H	H	H	H	H	H	H
C07_Q1_10_B4.CEL_call_code	A	A	A	A	A	A	A	A	A	A	A	-	A	A	A	A	H	H	H	H	H	H	H	B	B	B	B	-	B	B	-	H	B	B	B	B	-	B	H	-	B	B	B	-	-	H	B	-	-
C09_Q1_10_B5.CEL_call_code	A	A	A	A	A	A	A	A	A	A	A	A	A	A	A	A	A	A	A	A	A	A	A	H	H	H	H	H	H	H	H	H	A	A	A	A	A	A	A	A	A	A	A	A	A	A	A	A	A
C11_Q1_10_B6.CEL_call_code	B	B	B	B	B	B	B	B	B	B	B	B	B	B	B	B	B	B	B	B	B	B	B	B	B	B	B	B	B	B	B	B	B	B	B	B	B	B	B	B	B	B	B	B	B	B	B	B	B
C13_Q1_10_B7.CEL_call_code	H	H	H	H	H	H	H	H	H	H	H	H	H	H	H	H	H	H	H	H	H	H	H	H	H	H	H	H	H	H	H	H	H	H	A	A	A	A	A	H	H	H	H	H	H	H	H	H	H
C15_Q1_10_B8.CEL_call_code	B	B	B	B	B	B	B	B	B	B	B	B	B	B	B	B	B	B	B	B	B	B	B	B	B	B	B	B	B	B	B	B	B	B	B	B	B	B	B	B	B	B	B	B	B	B	B	B	B
C17_Q1_10_B9.CEL_call_code	A	A	A	A	A	A	-	A	A	A	A	-	A	A	A	A	A	A	A	A	A	A	A	A	A	A	A	A	A	A	A	A	A	H	H	-	H	H	H	A	A	A	A	A	A	A	A	A	A
C19_Q1_10_B10.CEL_call_code	A	A	A	A	A	A	A	A	A	A	A	A	A	A	A	A	A	A	A	A	A	A	A	A	A	A	A	A	A	A	A	A	H	H	H	H	H	H	B	B	B	B	B	B	B	B	B	B	B
C21_Q1_10_B11.CEL_call_code	H	H	H	H	H	H	H	H	H	H	H	H	H	H	H	H	H	H	H	H	H	H	H	A	A	A	A	A	A	A	A	A	A	A	A	A	A	A	A	A	A	A	A	A	A	A	A	A	A
C23_Q1_10_B12.CEL_call_code	A	A	A	A	A	A	A	A	A	A	A	A	A	A	A	A	A	A	A	A	A	A	A	A	A	A	A	A	A	A	A	A	A	A	A	A	A	A	A	H	H	H	H	H	H	H	H	H	H
E01_Q1_10_C1.CEL_call_code	H	H	H	H	H	H	H	H	H	H	H	H	H	H	H	H	H	H	H	H	H	H	H	A	A	A	A	A	A	A	A	A	A	A	A	A	A	A	A	H	H	H	H	H	H	H	H	H	H
E03_Q1_10_C2.CEL_call_code	H	H	H	H	H	H	H	H	H	H	H	H	H	H	H	H	H	H	H	H	H	H	H	H	H	H	H	H	H	H	A	A	A	A	A	A	A	A	A	A	A	A	A	A	A	A	A	A	A
E07_Q1_10_C4.CEL_call_code	B	B	B	B	B	B	B	B	B	B	B	B	B	B	B	B	B	B	B	B	B	B	B	B	B	B	B	B	B	B	H	H	H	A	A	A	A	A	A	H	H	H	H	H	H	H	H	H	H
E09_Q1_10_C5.CEL_call_code	A	A	A	A	A	A	-	A	A	A	A	A	A	A	A	A	A	A	A	A	A	A	A	A	A	A	A	A	A	A	A	A	A	A	A	-	H	H	H	H	H	H	H	H	H	H	H	H	H
E11_Q1_10_C6.CEL_call_code	H	H	H	H	H	H	H	H	H	H	H	H	H	H	B	B	B	B	B	B	B	B	B	B	B	B	B	B	B	B	B	B	B	B	B	B	B	B	B	B	B	B	B	B	B	B	B	H	H
E13_Q1_10_C7.CEL_call_code	-	A	A	A	A	A	A	A	A	A	A	A	A	A	A	A	A	A	A	A	A	A	A	A	A	A	A	A	A	A	A	A	A	A	A	A	A	A	A	H	H	H	H	H	H	H	H	H	H
E15_Q1_10_C8.CEL_call_code	H	H	H	H	-	H	H	H	H	H	H	H	H	H	H	H	H	H	H	H	H	H	H	H	H	H	H	H	H	H	H	H	H	H	H	H	H	H	H	H	H	H	H	H	H	H	H	H	H
E17_Q1_10_C9.CEL_call_code	H	H	H	H	H	H	H	H	H	H	H	H	H	H	H	H	H	H	H	H	H	H	H	H	H	H	H	H	H	H	H	H	H	H	H	H	H	H	H	A	A	A	A	A	A	A	A	A	A
E19_Q1_10_C10.CEL_call_code	H	H	H	H	H	H	H	H	H	H	H	H	H	H	H	H	H	H	H	H	H	H	H	H	H	H	H	H	B	B	B	B	B	B	B	B	B	B	B	B	B	B	B	B	B	B	B	B	B
E21_Q1_10_C11.CEL_call_code	H	H	H	H	H	H	H	H	H	H	H	H	H	H	H	H	H	H	H	H	H	H	H	H	H	H	H	H	H	H	H	H	H	H	H	H	H	B	B	B	B	B	B	B	B	B	B	B	B
E23_Q1_10_C12.CEL_call_code	H	H	H	H	-	H	H	H	H	H	H	H	H	H	H	H	H	H	H	H	H	H	H	H	H	H	H	H	H	H	A	A	A	B	B	B	B	B	B	H	H	H	H	H	H	H	H	H	H
G01_Q1_10_D1.CEL_call_code	B	B	B	B	B	B	B	B	B	B	B	B	B	B	B	B	B	B	B	B	B	B	B	B	B	B	B	B	B	B	B	B	B	H	H	H	H	H	H	H	H	H	H	H	H	H	H	H	H
G03_Q1_10_D2.CEL_call_code	H	H	H	H	H	H	H	H	H	H	H	H	H	H	H	H	H	H	H	H	H	H	H	H	H	H	H	H	H	H	-	H	H	H	H	H	H	H	H	B	B	B	B	B	B	B	B	B	B
G05_Q1_10_D3.CEL_call_code	H	H	H	H	H	H	H	H	H	H	H	H	H	H	H	H	H	H	H	H	H	H	H	H	H	H	H	H	H	H	H	H	H	H	A	A	A	H	H	B	B	B	B	B	B	B	B	B	B
G07_Q1_10_D4.CEL_call_code	H	H	H	H	H	H	H	H	H	H	H	H	H	H	H	H	H	H	H	H	H	H	H	H	H	A	A	A	A	A	A	H	H	H	H	H	H	H	H	H	H	H	H	H	H	H	H	H	H
G09_Q1_10_D5.CEL_call_code	H	H	H	H	H	H	H	H	H	H	H	H	H	H	H	H	H	H	H	H	H	H	H	H	H	H	H	H	H	H	H	H	H	H	H	H	H	H	H	H	H	H	H	H	H	H	H	H	H
G11_Q1_10_D6.CEL_call_code	A	A	A	A	A	A	A	A	A	A	A	A	A	A	A	A	A	A	A	A	A	A	A	A	A	A	A	A	A	A	A	A	A	-	-	A	A	A	A	H	H	H	H	H	H	H	H	H	H
G13_Q1_10_D7.CEL_call_code	H	H	H	H	H	H	H	H	H	H	H	H	H	H	H	H	H	H	H	H	H	H	H	H	H	H	H	H	H	H	H	H	H	H	H	H	H	H	H	B	B	B	B	B	B	B	B	B	B
G15_Q1_10_D8.CEL_call_code	H	H	H	H	H	H	H	H	H	H	H	H	H	H	H	H	H	H	H	H	H	H	H	H	H	H	H	H	H	H	H	H	B	B	B	B	B	B	B	B	B	B	B	H	H	H	H	H	H
G19_Q1_10_D10.CEL_call_code	H	H	H	H	H	H	H	H	H	H	H	H	H	H	H	H	H	H	H	H	H	H	H	H	H	H	H	H	H	H	H	H	H	B	B	H	H	A	A	A	A	A	A	A	A	A	A	A	A
G23_Q1_10_D12.CEL_call_code	H	H	H	H	H	H	H	H	H	H	H	H	H	H	H	H	H	H	H	H	H	H	H	H	H	H	H	H	H	H	H	H	H	H	H	H	H	H	H	H	H	H	H	H	H	H	H	H	H
I01_Q1_10_E1.CEL_call_code	H	H	H	H	H	H	H	H	H	H	H	H	H	H	H	H	H	H	H	H	H	H	H	H	H	H	H	H	H	H	H	H	H	B	B	B	B	B	B	B	B	B	B	B	B	B	B	B	B
I05_Q1_10_E3.CEL_call_code	B	B	B	B	B	B	B	B	B	B	B	B	B	B	B	B	B	B	B	B	B	B	H	H	H	H	H	H	H	H	H	H	H	H	H	H	H	H	H	B	B	B	B	B	B	B	B	B	B
I09_Q1_10_E5.CEL_call_code	H	H	H	H	H	H	H	H	H	H	H	H	H	H	H	H	H	H	H	H	H	H	B	B	B	B	B	B	B	B	B	B	B	B	B	B	B	B	B	H	H	H	H	H	H	H	H	H	H
I11_Q1_10_E6.CEL_call_code	H	H	H	H	H	H	H	H	H	H	H	H	H	H	H	H	H	H	H	H	H	H	H	H	H	H	H	H	H	H	H	H	H	H	H	H	H	H	H	B	B	B	B	B	B	B	B	B	B
I13_Q1_10_E7.CEL_call_code	H	H	H	H	H	H	H	H	H	H	H	H	H	H	H	H	H	H	H	H	H	H	H	H	H	H	H	H	H	H	H	H	H	H	H	H	H	H	H	A	A	A	A	A	A	H	H	H	H
I15_Q1_10_E8.CEL_call_code	A	H	H	H	H	H	H	H	H	H	H	H	H	H	H	H	H	H	H	H	H	H	H	H	H	H	H	H	H	H	H	H	H	H	H	H	H	B	B	H	H	H	H	H	H	H	H	H	H
I17_Q1_10_E9.CEL_call_code	H	H	H	H	H	H	H	H	H	H	H	H	H	H	H	H	H	H	H	H	H	H	H	H	H	H	H	H	H	H	H	H	H	H	H	H	H	H	H	H	H	H	H	H	H	H	H	H	H
I19_Q1_10_E10.CEL_call_code	H	H	H	H	H	H	H	H	H	H	H	H	H	H	H	H	H	H	H	H	H	H	H	H	H	H	H	H	H	H	H	B	B	B	B	B	B	B	B	B	B	B	B	B	B	B	B	B	B
I21_Q1_10_E11.CEL_call_code	B	B	B	B	B	B	B	B	B	B	B	B	B	B	B	B	B	B	B	B	B	B	B	H	H	H	H	H	H	H	H	H	H	B	B	B	B	H	H	H	H	H	H	H	H	H	H	H	H
I23_Q1_10_E12.CEL_call_code	H	H	H	H	H	H	H	H	H	H	H	H	H	H	H	H	H	H	H	H	H	H	H	H	H	H	H	H	H	H	H	H	H	H	H	H	H	H	H	H	H	H	H	H	H	H	H	H	H
K01_Q1_10_F1.CEL_call_code	H	H	H	H	H	H	H	H	H	H	H	H	H	H	H	H	H	H	H	H	H	H	H	H	H	H	H	H	H	H	H	H	H	H	H	H	H	H	H	A	A	A	A	A	A	A	A	A	A
K03_Q1_10_F2.CEL_call_code	A	A	A	A	A	A	A	A	A	A	A	A	A	A	H	H	H	H	H	H	H	H	H	H	H	H	H	H	H	H	H	H	H	A	A	A	A	A	A	A	A	A	A	A	A	A	A	A	A
K05_Q1_10_F3.CEL_call_code	H	H	H	H	H	H	H	H	H	H	H	H	H	H	H	H	H	H	H	H	H	H	H	H	H	H	H	H	H	H	H	H	H	H	H	H	H	A	A	H	H	H	H	H	H	H	H	H	H
K07_Q1_10_F4.CEL_call_code	A	A	A	A	A	A	A	A	A	A	A	A	A	A	A	A	A	A	A	A	A	A	A	A	A	A	A	A	A	A	A	A	A	A	A	A	A	A	A	H	H	H	H	H	H	H	H	H	H
K09_Q1_10_F5.CEL_call_code	H	H	H	H	H	H	H	H	H	H	H	H	H	H	H	H	H	H	H	H	H	H	H	H	H	H	H	H	H	H	H	H	H	H	H	H	H	H	H	H	H	H	H	H	H	H	H	H	H
K11_Q1_10_F6.CEL_call_code	H	H	H	H	H	H	H	H	H	H	H	H	H	H	A	A	A	A	A	A	A	A	A	A	A	A	A	A	A	A	A	A	A	H	H	H	H	H	H	A	A	A	A	A	A	A	A	A	A
K13_Q1_10_F7.CEL_call_code	A	A	A	A	A	A	-	H	H	H	H	H	H	H	H	H	H	H	H	H	H	H	H	H	H	H	H	H	H	H	A	A	A	-	A	A	A	A	A	A	A	A	A	A	A	A	A	A	A
K15_Q1_10_F8.CEL_call_code	A	A	A	A	A	A	A	A	A	A	A	A	A	A	A	A	A	A	A	A	A	A	A	A	A	A	A	A	A	A	A	A	A	A	A	A	A	A	A	H	H	H	H	H	H	H	H	H	H
K17_Q1_10_F9.CEL_call_code	B	B	B	B	B	B	B	B	B	B	B	B	B	B	B	B	B	B	B	B	B	B	B	B	B	B	B	B	B	B	B	B	B	B	B	B	B	H	H	A	A	A	A	A	A	A	A	A	A
K19_Q1_10_F10.CEL_call_code	B	B	B	B	B	B	B	B	B	B	B	B	B	B	B	B	B	B	B	B	B	B	B	B	B	B	B	B	B	B	B	B	B	B	B	B	B	B	B	B	B	B	B	B	B	B	B	B	B
K21_Q1_10_F11.CEL_call_code	H	H	H	H	H	H	H	H	H	H	H	H	H	H	H	H	H	H	H	H	H	H	H	H	H	H	H	H	H	H	H	H	H	H	H	H	H	H	H	H	H	H	H	H	H	H	H	H	H
K23_Q1_10_F12.CEL_call_code	B	B	B	B	B	B	B	B	B	B	B	B	B	B	B	B	B	B	B	B	B	B	B	B	B	B	B	B	B	B	B	B	B	B	B	B	B	B	B	B	B	B	B	B	B	B	B	B	B
M03_Q1_10_G2.CEL_call_code	H	H	H	H	H	H	H	H	H	H	H	H	H	H	H	H	H	H	H	H	H	H	H	H	H	H	H	H	H	H	A	A	A	A	A	A	A	A	A	A	A	A	A	A	H	H	H	H	H
M05_Q1_10_G3.CEL_call_code	H	H	H	H	H	H	H	H	H	H	H	H	H	H	H	H	H	H	H	H	H	H	H	H	H	H	H	H	H	B	B	B	B	H	H	H	H	H	H	A	A	A	A	A	A	A	A	A	A
M07_Q1_10_G4.CEL_call_code	B	B	B	B	B	B	B	B	B	B	B	B	B	B	B	B	B	B	B	B	B	B	B	B	B	B	B	B	B	B	B	B	B	B	B	B	B	B	B	H	H	H	H	H	H	H	H	H	H
M09_Q1_10_G5.CEL_call_code	B	B	B	B	B	B	B	B	B	B	B	B	B	B	B	B	B	B	B	B	B	B	B	B	B	B	B	B	B	B	B	B	B	B	B	B	B	H	H	H	H	H	H	H	H	H	H	H	H
M11_Q1_10_G6.CEL_call_code	H	H	H	H	H	H	H	H	H	H	H	H	H	H	H	H	H	H	H	H	H	H	H	H	H	H	H	H	H	H	H	H	H	H	H	H	H	H	H	H	B	B	B	B	B	B	B	B	B
M13_Q1_10_G7.CEL_call_code	B	B	B	B	B	B	B	B	B	B	B	B	B	B	B	B	B	B	H	H	H	H	H	H	H	H	H	H	H	H	H	H	H	H	B	B	B	B	B	B	B	B	B	B	B	B	B	B	B
M15_Q1_10_G8.CEL_call_code	A	A	A	A	A	A	A	A	A	A	A	A	A	A	A	A	A	A	A	A	A	A	A	A	A	A	A	A	A	A	A	A	A	A	A	A	A	A	A	A	A	H	H	H	H	H	H	H	H
M17_Q1_10_G9.CEL_call_code	H	H	H	H	H	H	H	H	H	H	H	H	H	H	H	H	H	H	H	H	H	H	H	H	H	H	H	H	H	H	H	-	H	H	H	H	H	H	H	B	B	B	B	B	B	B	B	B	B
M19_Q1_10_G10.CEL_call_code	B	B	B	B	B	B	B	B	B	B	B	B	B	B	B	B	B	B	B	B	B	B	B	B	B	B	B	B	B	B	B	B	B	B	B	B	B	B	B	H	H	H	H	H	H	H	H	H	H
M21_Q1_10_G11.CEL_call_code	B	B	B	B	B	B	B	B	B	B	B	B	B	B	B	B	B	B	B	B	B	B	B	B	B	B	B	B	B	B	B	B	B	B	B	B	B	B	B	A	A	A	A	A	A	A	A	A	A
M23_Q1_10_G12.CEL_call_code	B	B	B	B	B	B	B	-	H	H	H	-	H	-	-	H	H	H	H	H	B	-	B	H	-	H	H	-	H	H	H	B	-	H	H	H	-	H	-	H	H	H	H	-	H	H	H	A	A
O03_Q1_10_H2.CEL_call_code	A	A	A	A	A	A	A	A	A	A	A	A	A	A	A	A	A	A	A	A	A	A	A	A	A	A	A	A	A	A	A	A	A	A	A	A	A	A	A	A	A	A	A	A	A	A	A	A	A
O05_Q1_10_H3.CEL_call_code	H	H	H	H	H	H	H	H	H	H	H	H	H	H	H	H	H	H	H	H	H	H	H	B	B	B	B	B	B	B	B	B	B	B	B	B	B	B	B	B	B	B	B	B	B	B	B	B	B
O07_Q1_10_H4.CEL_call_code	A	A	A	A	A	A	A	A	A	A	A	A	A	A	A	H	H	H	H	H	H	H	H	B	B	B	B	B	B	B	B	B	B	B	B	B	B	H	H	H	H	H	H	H	H	H	H	H	H
O09_Q1_10_H5.CEL_call_code	H	H	H	H	H	H	H	H	H	H	H	H	H	-	H	H	H	H	H	H	H	H	H	H	H	H	H	H	H	H	H	H	H	H	H	H	H	H	H	H	H	H	H	H	H	H	H	H	H
O11_Q1_10_H6.CEL_call_code	A	A	A	A	A	A	A	A	A	A	A	A	A	A	A	A	A	A	A	A	A	A	A	A	A	A	A	A	A	A	A	A	A	A	A	A	A	A	A	H	H	H	H	H	H	H	H	H	H
O13_Q1_10_H7.CEL_call_code	B	B	B	B	B	B	B	B	B	B	B	B	B	B	B	B	B	B	B	B	B	B	B	B	B	B	B	B	B	B	H	H	H	A	A	A	A	A	A	A	A	A	A	A	A	A	A	A	A
O15_Q1_10_H8.CEL_call_code	A	A	A	A	A	A	A	A	A	A	A	A	A	A	A	A	A	A	A	A	A	A	A	A	A	A	A	A	A	H	H	H	H	H	H	H	H	H	B	B	B	B	B	B	B	B	B	B	B
O17_Q1_10_H9.CEL_call_code	A	A	A	A	A	A	A	A	A	A	A	A	A	A	A	A	A	A	A	A	A	A	A	A	A	A	A	A	A	A	A	A	A	A	A	A	A	A	A	H	H	H	H	H	H	H	H	H	H
O19_Q1_10_H10.CEL_call_code	B	B	B	B	B	B	B	B	B	B	B	B	B	B	B	B	B	B	B	B	B	B	B	B	B	B	B	B	B	B	B	B	B	B	B	B	B	H	H	H	H	H	H	H	H	H	H	H	H
O23_Q1_10_H12.CEL_call_code	H	H	H	H	H	H	H	H	H	H	H	H	H	H	H	H	H	H	H	H	H	H	H	H	H	H	H	H	H	H	H	H	H	H	H	H	H	H	H	H	H	H	H	H	H	H	H	H	H
[truncated: 393 more columns]

## Sheet: 14°C
probeset_id	AX.94630858	AX.94489004	AX.95182518	AX.94552774	AX.94441967	AX.94704464	AX.94907052	AX.95120969	AX.94719212	AX.95149116	AX.94909603	AX.94868310	AX.95244447	AX.94621604	AX.95134433	AX.94542559	AX.94528422	AX.94653665	AX.94503076	AX.94768074	AX.94938408	AX.94507352	AX.94796020	AX.94914663	AX.95152550	AX.95083535	AX.94445422	AX.94987165	AX.94519549	AX.94509092	AX.94535560	AX.95239187	AX.94964616	AX.94706964	AX.94960090	AX.94504454	AX.94583506	AX.94440483	AX.94681397	AX.94465677	AX.94532291	AX.94507844	AX.95139778	AX.95162673	AX.94407377	AX.94401483	AX.94544499	AX.95255804	AX.94907922
	1A	1A	1A	1A	1A	1A	1A	1A	1A	1A	1A	1A	1A	1A	1A	1A	1A	1A	1A	1A	1A	1A	1A	1A	1A	1A	1A	1A	1A	1A	1A	1A	1A	1A	1A	1A	1A	1A	1A	1A	1A	1A	1A	1A	1A	1A	1A	1A	1A
C10_Apogee_2_samp3.CEL_call_code	A	A	A	A	A	A	A	A	A	A	A	A	A	A	A	A	A	A	A	A	A	A	A	A	A	A	A	A	A	A	A	A	A	A	A	A	A	A	A	A	A	A	A	A	A	A	A	A	A
B02_Paragon_misc_1.CEL_call_code	B	B	B	B	B	B	B	B	B	B	B	B	B	B	B	B	B	B	B	B	B	B	B	B	B	B	B	B	B	B	B	B	B	B	B	B	B	B	B	B	B	B	B	B	B	B	B	B	B
B03_Q3_14_A2.CEL_call_code	A	A	A	A	A	A	A	A	A	A	A	A	A	A	A	A	A	A	A	A	A	A	A	A	A	A	A	A	A	A	A	A	A	A	A	A	A	A	A	A	A	A	A	A	A	A	A	A	A
B05_Q3_14_A3.CEL_call_code	A	A	A	A	A	A	A	A	A	A	A	A	A	A	A	A	A	A	A	A	A	A	A	A	A	A	A	A	A	A	A	A	A	A	A	A	A	H	H	H	H	H	H	H	H	H	H	H	H
B07_Q3_14_A4.CEL_call_code	B	B	B	B	B	B	B	B	B	B	B	B	B	B	B	B	B	B	B	B	B	B	B	H	H	H	H	H	H	H	H	B	B	B	B	B	B	B	B	B	B	B	B	B	B	B	B	B	B
B09_Q3_14_A5.CEL_call_code	H	H	H	H	H	H	H	H	H	H	H	H	H	H	H	H	H	H	H	H	H	H	H	H	H	H	H	H	H	H	H	H	H	H	H	H	H	H	H	B	B	B	B	B	B	B	B	B	B
B11_Q3_14_A6.CEL_call_code	H	H	H	H	H	H	H	H	H	H	H	H	H	H	H	H	H	H	H	H	H	H	H	H	H	H	H	H	H	H	H	H	H	H	H	H	H	B	B	B	B	B	B	B	B	B	B	B	B
B13_Q3_14_A7.CEL_call_code	H	H	H	H	H	H	H	H	H	H	H	H	H	H	H	H	H	H	H	H	H	H	H	H	H	H	H	H	H	H	H	H	H	A	A	A	A	H	H	H	H	H	H	H	H	H	H	H	H
B19_Q3_14_A10.CEL_call_code	H	H	H	H	H	H	H	H	H	H	H	H	H	H	H	H	H	H	H	H	H	H	H	H	H	H	H	H	H	H	H	H	H	H	H	H	H	H	H	H	H	H	H	H	H	H	H	H	H
B23_Q3_14_A12.CEL_call_code	B	B	B	B	B	B	B	B	B	B	B	B	B	B	B	B	B	B	B	B	B	B	B	B	B	B	B	B	B	B	B	B	B	B	B	B	B	B	B	H	H	H	H	H	H	H	H	H	H
D01_Q3_14_B1.CEL_call_code	A	A	A	A	A	A	A	A	A	A	A	A	A	A	A	A	A	A	A	A	A	A	A	A	A	A	A	A	A	A	A	A	A	H	H	H	H	H	H	H	H	H	H	H	H	H	H	H	H
D03_Q3_14_B2.CEL_call_code	H	H	H	H	H	H	H	H	H	H	H	H	H	H	H	H	H	H	B	B	B	B	B	H	H	H	H	H	H	H	H	H	H	H	H	H	H	H	H	H	H	H	H	H	H	H	H	H	H
D05_Q3_14_B3.CEL_call_code	B	B	B	B	B	B	B	B	B	B	B	B	B	B	B	B	B	B	H	H	H	H	H	H	H	H	H	H	H	H	H	H	A	A	A	A	A	A	A	H	H	H	H	H	H	H	H	H	H
D07_Q3_14_B4.CEL_call_code	H	H	H	H	-	H	H	H	H	H	H	H	H	H	H	H	H	H	H	H	H	H	H	H	H	H	H	H	H	H	H	H	H	H	A	A	A	A	A	A	A	A	A	A	A	A	A	A	A
D09_Q3_14_B5.CEL_call_code	B	B	B	B	B	B	B	B	B	B	B	B	B	B	B	B	B	B	B	B	B	B	B	B	B	B	B	B	B	B	B	B	B	B	H	H	H	H	H	H	H	H	H	H	H	H	H	H	H
D13_Q3_14_B7.CEL_call_code	H	H	H	H	H	H	H	H	H	H	H	H	H	H	H	H	H	H	H	H	H	H	H	H	H	H	H	H	H	H	H	-	H	H	H	H	H	H	H	H	H	H	H	H	H	H	H	H	H
D15_Q3_14_B8.CEL_call_code	H	H	H	H	H	H	H	H	H	H	H	H	H	H	H	H	H	H	H	H	H	H	H	A	A	A	A	A	A	A	H	H	H	H	H	H	H	H	H	B	B	B	B	B	B	B	B	B	B
D17_Q3_14_B9.CEL_call_code	H	H	H	H	H	H	H	H	H	H	H	H	H	H	H	H	H	H	H	H	H	H	H	H	H	H	H	H	H	H	H	H	H	H	H	H	H	H	H	H	H	H	H	H	H	H	H	H	H
D21_Q3_14_B11.CEL_call_code	H	H	H	H	H	H	H	H	H	H	H	H	H	H	H	H	H	H	H	H	H	H	H	H	H	H	-	H	H	H	H	H	H	A	A	A	A	A	A	A	A	A	A	A	A	A	A	A	A
F01_Q3_14_C1.CEL_call_code	H	H	H	H	H	H	H	H	H	H	H	H	H	H	H	H	H	H	H	H	H	H	H	H	H	H	H	H	H	H	H	H	H	H	H	H	H	H	H	B	B	B	B	B	B	B	B	B	B
F03_Q3_14_C2.CEL_call_code	A	A	A	A	A	A	A	A	A	A	A	A	A	A	A	A	A	A	A	A	A	A	A	A	A	A	A	A	A	A	A	A	A	A	A	A	A	A	A	A	A	A	A	A	A	A	A	A	A
F05_Q3_14_C3.CEL_call_code	H	H	H	H	H	H	H	H	H	H	H	H	H	H	H	H	H	H	H	H	H	H	H	H	H	H	H	H	H	H	H	H	H	H	H	H	H	H	H	A	A	A	A	A	A	A	A	A	A
F09_Q3_14_C5.CEL_call_code	B	B	B	B	B	B	B	B	B	B	B	B	B	B	B	B	B	B	B	B	B	B	B	B	B	B	B	B	B	B	B	B	B	B	B	B	B	B	B	B	B	B	B	B	B	B	B	B	B
F11_Q3_14_C6.CEL_call_code	B	B	B	B	B	B	B	B	B	B	B	B	B	B	B	B	B	B	B	B	B	B	B	-	B	B	B	B	B	B	B	B	B	H	-	H	H	H	H	H	H	H	H	H	H	H	H	H	H
F13_Q3_14_C7.CEL_call_code	H	H	H	B	B	B	B	B	B	B	B	B	B	B	B	B	B	B	B	B	B	B	B	-	H	H	H	H	H	H	H	H	H	H	H	H	H	H	H	A	A	A	A	A	A	A	A	A	A
F15_Q3_14_C8.CEL_call_code	H	H	H	H	H	H	H	H	H	H	H	H	H	H	H	H	H	H	H	H	H	H	H	H	H	H	H	H	H	H	H	H	H	H	H	H	H	H	H	A	A	A	A	A	A	A	A	A	A
F17_Q3_14_C9.CEL_call_code	H	H	H	H	H	H	H	H	H	H	H	H	H	H	H	H	H	H	H	H	H	H	H	H	H	H	H	H	H	H	H	H	H	H	H	H	H	H	H	H	H	H	H	H	H	H	H	H	H
F19_Q3_14_C10.CEL_call_code	B	B	B	B	B	B	B	B	B	B	B	B	B	B	B	B	B	B	B	B	B	B	B	B	B	B	B	B	B	B	B	B	B	B	B	B	B	B	B	B	B	B	B	B	B	B	B	B	B
F21_Q3_14_C11.CEL_call_code	B	B	B	B	B	B	B	B	B	B	B	B	B	B	B	B	B	B	B	B	B	B	B	B	B	B	B	B	B	B	B	H	H	H	H	H	H	H	H	H	H	H	H	H	H	H	H	H	H
F23_Q3_14_C12.CEL_call_code	H	H	H	H	H	H	H	H	H	H	H	H	H	H	H	H	H	H	H	H	H	H	H	H	H	H	H	H	H	H	H	H	H	H	H	H	H	H	H	A	A	A	A	A	H	H	H	H	H
H01_Q3_14_D1.CEL_call_code	H	H	H	H	H	H	H	H	H	H	H	H	H	H	H	H	H	H	H	H	H	H	H	H	H	H	H	H	H	H	H	H	H	H	H	H	H	A	A	H	H	H	H	H	H	H	H	H	H
H03_Q3_14_D2.CEL_call_code	H	H	H	H	H	H	H	H	H	H	H	H	H	H	H	H	H	H	H	H	H	H	H	H	H	H	H	H	H	H	H	H	H	H	H	H	H	H	H	B	B	B	B	B	B	B	B	B	B
H05_Q3_14_D3.CEL_call_code	B	B	B	B	B	B	B	B	B	B	B	B	B	B	B	B	B	B	B	B	B	B	B	B	B	B	B	B	B	B	B	B	B	H	H	H	A	A	A	A	A	A	H	-	A	A	-	A	A
H07_Q3_14_D4.CEL_call_code	A	A	A	A	A	A	A	A	A	A	A	A	A	A	A	A	A	A	A	A	A	A	A	A	A	A	A	A	A	A	A	A	A	A	A	A	A	A	A	A	A	A	A	A	A	A	A	A	A
H09_Q3_14_D5.CEL_call_code	H	H	H	H	H	H	H	H	H	H	H	H	H	H	H	H	H	H	H	H	H	H	H	H	A	A	A	A	A	A	H	H	H	H	H	H	H	H	H	H	H	H	H	H	H	H	H	H	H
H11_Q3_14_D6.CEL_call_code	B	B	B	B	B	B	B	H	H	H	H	H	H	H	H	H	H	H	H	H	H	H	H	H	H	H	H	H	H	H	H	H	H	H	H	H	H	H	H	H	H	H	H	H	H	H	H	H	H
H13_Q3_14_D7.CEL_call_code	H	H	H	H	H	H	H	H	H	H	H	H	H	H	H	H	H	H	H	H	H	H	H	H	H	H	H	H	H	H	H	H	H	H	H	H	H	B	B	H	H	H	H	H	H	H	H	H	H
H15_Q3_14_D8.CEL_call_code	H	H	H	H	H	H	H	H	H	H	H	H	H	H	H	H	H	H	H	H	H	H	H	H	H	H	H	H	H	H	H	H	H	B	B	B	B	B	B	H	H	H	H	H	H	H	H	H	H
H17_Q3_14_D9.CEL_call_code	H	H	H	H	H	H	H	H	H	H	H	H	H	H	H	H	H	H	H	H	H	H	H	H	H	H	H	H	H	H	H	H	H	H	H	H	H	H	H	H	H	H	H	H	H	H	H	H	H
H19_Q3_14_D10.CEL_call_code	H	H	H	H	H	H	H	H	H	H	H	H	H	H	A	A	A	A	A	A	A	A	A	A	A	A	A	A	A	A	A	A	A	A	A	A	A	A	A	A	A	A	A	A	A	A	A	A	A
H21_Q3_14_D11.CEL_call_code	A	A	A	A	A	A	A	A	A	A	A	A	A	A	H	H	H	H	H	H	H	A	A	A	A	A	A	A	A	A	A	A	A	A	A	A	A	A	A	A	A	A	A	A	A	A	A	A	A
J01_Q3_14_E1.CEL_call_code	H	H	H	H	H	H	H	H	H	H	H	H	H	H	H	H	H	H	H	H	H	H	B	B	B	B	B	B	B	B	B	B	B	H	H	H	H	H	H	H	H	H	H	H	H	H	H	H	H
J03_Q3_14_E2.CEL_call_code	A	A	A	A	A	A	A	A	A	A	A	A	A	A	A	A	A	A	A	A	A	A	A	A	A	A	A	A	A	A	A	A	H	H	H	H	H	H	H	H	H	H	H	H	H	H	H	H	H
J05_Q3_14_E3.CEL_call_code	B	B	B	B	B	B	B	B	B	B	B	B	B	B	H	H	H	H	H	H	H	H	H	H	H	H	H	H	H	H	H	H	H	H	H	H	H	H	H	B	B	B	B	B	B	B	B	B	B
J07_Q3_14_E4.CEL_call_code	B	H	H	H	H	H	H	H	H	H	H	H	H	H	H	H	H	H	H	H	H	H	H	H	H	H	H	H	H	H	H	H	H	H	H	H	H	H	H	B	B	B	B	B	B	B	B	B	B
J09_Q3_14_E5.CEL_call_code	H	H	H	H	H	H	H	H	H	H	A	A	A	A	A	A	A	A	A	A	A	A	A	A	A	A	A	A	A	H	H	H	H	A	A	A	A	A	A	A	A	A	A	A	A	A	A	A	A
J11_Q3_14_E6.CEL_call_code	A	A	A	A	A	A	A	A	A	A	A	A	A	A	A	A	A	A	A	A	A	A	A	A	A	A	A	A	A	A	A	A	A	A	A	A	A	A	A	H	H	H	H	H	H	H	H	H	H
J13_Q3_14_E7.CEL_call_code	A	A	A	A	A	A	A	A	A	A	A	A	A	A	A	A	A	A	A	A	A	A	A	A	A	A	A	A	A	A	A	A	A	A	A	A	A	A	A	A	A	A	A	A	A	A	A	A	A
J15_Q3_14_E8.CEL_call_code	A	A	A	A	A	A	A	A	A	A	A	A	A	A	A	A	A	A	A	A	A	A	A	A	A	A	A	A	A	A	A	A	A	A	A	A	A	H	H	H	H	H	H	H	H	H	H	H	H
J17_Q3_14_E9.CEL_call_code	H	H	H	H	H	H	H	H	H	H	H	H	H	H	H	H	H	H	H	H	H	H	H	H	A	A	A	A	A	A	A	A	A	A	A	A	A	A	A	A	A	A	A	A	A	A	A	A	A
J19_Q3_14_E10.CEL_call_code	B	B	B	B	B	B	B	B	B	B	B	B	B	B	B	B	B	B	B	B	B	B	B	B	B	B	B	B	B	B	B	B	B	A	A	A	A	A	A	A	A	A	A	A	A	A	A	A	A
J21_Q3_14_E11.CEL_call_code	B	B	B	B	B	B	B	B	B	B	B	B	B	B	B	B	B	B	B	B	B	B	B	B	H	H	H	H	H	H	H	H	H	H	H	H	H	H	H	H	H	H	H	H	H	H	H	H	H
L01_Q3_14_F1.CEL_call_code	A	A	A	A	A	A	A	A	A	A	A	A	A	A	A	A	A	A	A	A	A	A	A	A	A	A	A	A	A	A	A	A	H	H	H	H	H	H	H	H	H	H	H	H	H	H	H	H	H
L03_Q3_14_F2.CEL_call_code	H	H	H	H	H	H	H	H	H	H	H	H	H	H	H	H	H	H	H	H	H	H	H	H	H	H	H	H	H	H	H	H	H	H	H	H	H	H	H	H	H	H	H	H	H	H	H	H	H
L05_Q3_14_F3.CEL_call_code	H	H	H	H	H	H	H	H	H	H	H	H	H	H	H	H	H	H	H	H	H	H	A	A	A	A	A	A	A	A	A	A	A	A	A	A	H	H	H	H	H	H	H	H	H	H	H	H	H
L07_Q3_14_F4.CEL_call_code	H	H	H	H	H	H	H	H	H	H	H	H	H	H	H	H	H	H	H	H	H	H	B	B	B	B	B	B	B	B	B	B	B	B	H	H	H	H	H	H	H	H	H	H	H	H	H	H	H
L09_Q3_14_F5.CEL_call_code	H	H	H	H	H	H	H	H	H	H	H	H	H	H	H	H	H	H	H	H	H	H	H	H	H	H	H	H	H	H	H	H	H	H	H	H	H	H	H	H	H	H	H	H	H	H	H	H	H
L11_Q3_14_F6.CEL_call_code	A	A	A	A	A	A	A	A	A	A	A	A	A	A	H	H	H	H	H	H	H	H	H	H	H	H	H	H	H	H	H	H	H	H	H	H	H	H	H	H	H	H	H	H	A	A	A	A	A
L17_Q3_14_F9.CEL_call_code	H	H	H	H	H	H	H	H	H	H	H	H	H	H	H	H	H	H	H	H	H	H	H	H	H	H	H	H	H	H	H	H	H	H	H	H	H	H	H	H	H	H	H	H	H	H	H	H	H
L21_Q3_14_F11.CEL_call_code	H	H	H	H	H	H	H	H	H	H	H	H	H	H	H	H	H	H	H	H	H	H	H	H	H	H	H	H	H	H	H	H	H	H	H	H	H	H	H	H	H	H	H	H	H	H	H	H	H
N01_Q3_14_G1.CEL_call_code	H	H	H	H	H	H	H	H	H	H	H	H	H	H	H	H	H	H	H	H	H	H	H	H	H	H	H	H	H	H	B	B	B	B	B	B	B	-	A	A	A	A	A	A	A	A	A	A	A
N03_Q3_14_G2.CEL_call_code	H	H	H	H	H	H	H	H	H	H	H	H	H	H	H	H	H	H	H	H	B	B	B	B	B	B	B	B	B	B	B	B	B	B	B	B	B	H	H	H	H	H	H	H	H	H	H	H	H
N05_Q3_14_G3.CEL_call_code	A	A	A	A	A	A	A	A	A	A	A	A	A	A	A	A	A	A	A	A	A	A	A	A	A	A	A	A	A	A	A	A	A	-	B	B	B	B	B	B	B	B	B	B	B	B	B	B	B
N09_Q3_14_G5.CEL_call_code	H	H	H	H	H	H	H	H	H	H	H	H	H	H	H	H	H	H	H	H	H	H	H	H	H	H	H	H	H	H	A	A	A	A	A	A	A	A	A	A	A	A	A	A	A	A	A	A	A
N11_Q3_14_G6.CEL_call_code	A	A	A	A	A	A	A	A	A	A	A	A	A	A	A	A	A	A	A	A	A	A	A	A	A	A	A	A	H	H	H	H	H	H	H	H	H	H	H	H	H	H	H	H	H	H	H	H	H
N13_Q3_14_G7.CEL_call_code	H	H	H	H	H	H	H	H	H	H	H	H	H	H	H	H	H	H	H	H	H	H	H	H	H	H	H	H	H	H	H	H	H	H	H	H	H	H	H	H	H	H	H	H	H	H	H	H	H
N15_Q3_14_G8.CEL_call_code	H	H	H	H	H	H	B	B	B	B	B	B	B	B	B	B	B	B	B	B	B	B	B	B	B	B	H	H	H	H	H	H	H	A	A	A	A	A	A	A	A	A	A	A	A	A	A	A	A
N17_Q3_14_G9.CEL_call_code	H	H	H	H	H	H	H	H	H	H	H	H	H	H	H	H	H	H	H	H	H	H	H	H	H	H	H	H	H	H	H	H	H	H	H	H	H	H	H	H	H	H	H	H	H	H	H	H	H
N19_Q3_14_G10.CEL_call_code	H	H	H	H	H	H	H	H	H	H	H	H	H	H	H	H	H	H	H	H	H	H	H	H	H	A	A	A	A	A	A	A	A	A	A	A	A	A	A	H	H	H	H	H	H	H	H	H	H
N21_Q3_14_G11.CEL_call_code	H	H	H	H	H	H	H	H	H	H	H	H	H	H	H	H	H	H	H	H	H	H	H	H	H	H	H	H	H	H	H	H	H	H	H	H	H	H	H	H	H	H	H	H	H	H	H	H	H
P01_Q3_14_H1.CEL_call_code	B	B	B	B	B	B	B	B	B	B	B	B	B	B	B	B	B	B	B	B	B	B	B	B	H	H	H	H	H	H	H	H	H	A	A	A	A	A	A	A	A	A	A	A	A	A	A	A	A
P03_Q3_14_H2.CEL_call_code	A	A	A	A	A	A	A	A	A	A	A	A	A	A	A	A	A	A	A	A	A	A	A	A	A	A	A	A	A	A	A	A	A	A	A	A	A	A	A	A	A	A	A	A	A	A	A	A	A
P05_Q3_14_H3.CEL_call_code	A	A	A	A	-	A	A	A	A	A	A	A	A	A	A	A	A	A	A	A	A	A	A	A	A	A	A	A	A	A	A	A	A	H	H	H	H	B	B	B	B	B	B	B	B	B	B	B	B
P07_Q3_14_H4.CEL_call_code	H	H	H	H	H	H	H	H	H	H	H	H	H	H	H	H	H	H	H	H	H	H	H	H	H	H	H	H	H	H	H	H	H	H	H	H	H	H	H	H	H	H	H	B	B	B	B	B	B
P09_Q3_14_H5.CEL_call_code	B	B	B	B	B	B	B	B	B	B	B	B	B	B	B	B	B	B	B	B	B	B	B	B	B	B	B	B	B	B	B	B	B	B	B	B	B	B	B	H	H	H	H	H	H	H	H	H	H
P11_Q3_14_H6.CEL_call_code	H	H	H	H	-	H	H	H	H	H	H	H	H	H	H	H	H	H	H	H	H	H	H	A	A	A	A	A	A	A	A	A	A	A	A	A	A	A	A	H	H	H	H	H	H	H	H	H	H
P13_Q3_14_H7.CEL_call_code	H	H	H	H	H	H	H	H	H	H	H	H	H	H	H	H	H	H	H	H	H	H	H	H	H	H	H	H	H	H	H	H	H	A	A	A	A	A	A	H	H	H	H	H	H	H	H	H	H
P15_Q3_14_H8.CEL_call_code	H	H	H	H	H	H	H	H	H	H	H	H	H	H	H	H	H	H	H	H	H	H	H	H	H	H	H	H	H	H	H	H	H	H	H	H	H	H	H	H	H	H	H	H	H	H	H	H	-
P17_Q3_14_H9.CEL_call_code	H	H	H	H	H	H	H	H	H	H	H	H	H	H	B	B	B	B	B	B	B	B	B	B	B	B	B	B	B	B	B	B	B	H	H	H	H	H	H	H	H	H	H	H	H	H	H	H	H
P21_Q3_14_H11.CEL_call_code	A	A	A	A	A	A	A	A	A	A	A	A	A	A	A	A	A	A	A	A	A	A	A	A	A	A	A	A	A	A	A	A	A	A	A	A	A	A	A	H	H	H	H	H	H	H	H	H	H
[truncated: 393 more columns]

## Sheet: 26°C
probeset_id	AX.94630858	AX.94489004	AX.95182518	AX.94552774	AX.94441967	AX.94704464	AX.94907052	AX.95120969	AX.94719212	AX.95149116	AX.94909603	AX.94868310	AX.95244447	AX.94621604	AX.95134433	AX.94542559	AX.94528422	AX.94653665	AX.94503076	AX.94768074	AX.94938408	AX.94507352	AX.94796020	AX.94914663	AX.95152550	AX.95083535	AX.94445422	AX.94987165	AX.94519549	AX.94509092	AX.94535560	AX.95239187	AX.94964616	AX.94706964	AX.94960090	AX.94504454	AX.94583506	AX.94440483	AX.94681397	AX.94465677	AX.94532291	AX.94507844	AX.95139778	AX.95162673	AX.94407377	AX.94401483	AX.94544499	AX.95255804	AX.94907922
	1A	1A	1A	1A	1A	1A	1A	1A	1A	1A	1A	1A	1A	1A	1A	1A	1A	1A	1A	1A	1A	1A	1A	1A	1A	1A	1A	1A	1A	1A	1A	1A	1A	1A	1A	1A	1A	1A	1A	1A	1A	1A	1A	1A	1A	1A	1A	1A	1A
C10_Apogee_2_samp3.CEL_call_code	A	A	A	A	A	A	A	A	A	A	A	A	A	A	A	A	A	A	A	A	A	A	A	A	A	A	A	A	A	A	A	A	A	A	A	A	A	A	A	A	A	A	A	A	A	A	A	A	A
B02_Paragon_misc_1.CEL_call_code	B	B	B	B	B	B	B	B	B	B	B	B	B	B	B	B	B	B	B	B	B	B	B	B	B	B	B	B	B	B	B	B	B	B	B	B	B	B	B	B	B	B	B	B	B	B	B	B	B
A04_Q2_26_A2.CEL_call_code	A	A	A	A	A	A	A	A	A	A	A	A	A	A	A	A	A	A	A	A	A	A	A	H	H	H	H	H	H	H	H	H	H	H	H	H	H	H	H	H	H	H	H	H	H	H	H	H	H
A06_Q2_26_A3.CEL_call_code	H	H	H	H	H	H	-	H	H	H	H	H	H	H	A	A	A	A	A	A	A	A	H	H	H	H	H	H	H	H	H	-	H	H	-	H	H	H	H	H	H	H	H	H	H	H	H	H	H
A08_Q2_26_A4.CEL_call_code	B	B	B	B	B	B	B	B	B	B	B	B	B	B	B	B	B	B	B	B	B	B	B	B	B	B	B	B	B	B	B	B	B	B	B	B	B	B	B	H	H	H	H	H	H	H	H	H	H
A12_Q2_26_A6.CEL_call_code	H	H	H	H	H	H	H	H	H	H	H	H	H	H	H	H	H	H	H	H	H	H	H	H	H	H	H	H	H	H	H	H	H	H	H	H	H	H	H	H	H	H	H	H	H	H	H	H	H
A14_Q2_26_A7.CEL_call_code	H	H	H	H	H	H	H	H	H	H	H	H	H	H	A	A	A	A	A	A	A	A	H	H	H	H	H	H	H	H	H	H	H	H	H	H	H	H	H	B	B	B	B	B	B	B	B	B	B
A16_Q2_26_A8.CEL_call_code	A	A	A	A	A	A	A	A	A	A	A	A	A	A	A	H	H	H	H	H	H	H	H	H	H	H	H	H	H	H	H	H	H	B	B	B	B	B	B	B	B	B	B	B	B	B	B	B	B
A18_Q2_26_A9.CEL_call_code	H	H	H	H	H	H	H	H	H	H	H	H	H	H	H	H	H	H	H	H	H	H	H	H	H	H	H	H	H	H	H	H	H	H	H	H	H	H	H	H	H	H	H	H	H	H	H	H	H
A20_Q2_26_A10.CEL_call_code	B	B	B	B	B	B	B	B	B	B	B	B	B	B	B	B	B	B	B	B	B	B	B	B	H	H	H	H	H	H	H	H	H	H	H	H	H	H	H	H	H	H	H	H	H	H	H	H	H
A22_Q2_26_A11.CEL_call_code	H	H	H	H	H	H	H	H	H	B	B	B	B	B	H	H	H	H	H	H	H	H	H	H	A	A	A	A	A	A	A	A	A	H	H	H	H	H	H	H	H	H	H	H	H	H	H	H	H
C02_Q2_26_B1.CEL_call_code	A	A	A	A	A	A	A	A	A	A	A	A	A	A	H	H	H	H	H	H	H	H	H	H	H	H	H	H	H	H	H	H	H	H	H	H	H	H	H	A	A	A	A	A	A	A	A	A	A
C08_Q2_26_B4.CEL_call_code	B	B	B	B	B	B	B	B	B	B	B	B	B	B	B	B	B	B	B	B	B	B	B	B	B	B	B	B	B	B	B	B	B	B	B	B	B	B	B	B	B	B	B	B	B	B	B	B	B
C12_Q2_26_B6.CEL_call_code	H	H	H	H	H	H	H	H	H	H	H	H	H	H	H	H	H	H	H	H	H	H	H	H	H	H	H	H	H	H	H	H	H	H	H	H	H	H	H	B	B	B	B	B	B	B	B	B	B
C14_Q2_26_B7.CEL_call_code	A	A	A	A	A	A	A	A	A	A	A	A	A	A	H	H	H	H	H	H	H	H	H	H	H	H	H	H	H	H	H	H	H	H	H	H	H	H	H	H	H	H	H	H	H	H	H	H	H
C16_Q2_26_B8.CEL_call_code	B	B	B	B	B	B	B	B	B	B	B	B	B	B	B	B	B	B	B	B	B	B	B	B	H	H	H	H	H	H	H	H	H	H	H	H	H	H	H	H	H	H	H	H	H	H	H	H	H
C20_Q2_26_B10.CEL_call_code	H	H	H	H	H	H	H	H	H	-	H	H	H	H	H	H	H	H	H	H	H	H	H	A	A	A	A	A	A	A	A	A	A	A	A	A	A	A	A	A	A	A	A	A	A	A	A	A	A
C22_Q2_26_B11.CEL_call_code	B	B	B	B	B	B	B	B	B	B	B	B	B	B	B	B	B	B	B	B	B	B	B	B	B	B	B	B	B	B	B	B	B	H	H	H	H	H	H	H	H	H	H	H	H	H	H	H	A
C24_Q2_26_B12.CEL_call_code	A	A	A	A	A	A	A	A	A	A	A	A	A	A	H	H	H	H	H	H	H	H	H	H	H	H	H	H	H	H	H	H	H	H	H	H	H	H	H	H	H	H	H	H	H	H	H	H	H
E02_Q2_26_C1.CEL_call_code	B	B	B	B	B	B	B	B	B	B	B	B	B	B	B	B	B	B	B	B	B	B	B	H	H	H	H	H	H	H	H	H	H	H	H	H	H	H	H	H	H	H	H	H	H	H	H	H	H
E04_Q2_26_C2.CEL_call_code	B	B	B	B	B	B	B	B	B	B	B	H	H	H	H	H	H	H	H	H	H	H	H	H	H	H	H	H	H	H	H	H	H	H	H	H	H	B	B	B	B	B	B	B	B	B	B	B	B
E06_Q2_26_C3.CEL_call_code	H	H	H	H	H	H	H	H	H	H	H	H	H	H	H	H	H	H	H	H	H	H	H	H	H	H	H	H	H	H	H	H	H	H	H	H	H	B	B	B	B	B	B	B	B	B	B	B	B
E08_Q2_26_C4.CEL_call_code	H	H	H	H	H	H	H	H	H	H	H	H	H	H	H	H	H	H	H	H	H	H	H	H	H	H	H	H	H	H	H	H	H	H	H	H	H	B	B	B	B	B	B	B	B	B	B	B	B
E10_Q2_26_C5.CEL_call_code	H	H	H	H	H	H	H	H	H	H	H	H	H	H	H	H	H	H	H	H	H	H	H	H	H	H	H	H	H	H	H	H	H	H	H	H	H	H	H	H	H	H	H	H	H	H	H	H	H
E14_Q2_26_C7.CEL_call_code	H	A	A	A	A	A	A	A	A	A	A	A	A	A	A	A	A	A	A	A	A	A	A	A	A	A	A	A	A	A	A	A	A	A	A	A	A	A	A	H	H	H	H	H	H	H	H	H	H
E16_Q2_26_C8.CEL_call_code	H	H	H	H	H	H	H	H	H	H	H	H	H	H	H	H	H	H	H	H	H	H	A	A	A	A	A	A	A	A	A	A	A	A	A	A	A	A	A	A	A	A	A	A	A	A	A	A	A
E18_Q2_26_C9.CEL_call_code	B	B	B	B	B	B	B	B	B	B	B	B	B	B	B	B	B	B	B	B	B	B	A	A	A	A	A	A	A	A	A	A	A	A	A	A	A	H	H	B	B	B	B	B	B	B	B	B	B
E24_Q2_26_C12.CEL_call_code	A	A	A	A	A	A	A	A	A	A	A	A	A	A	A	A	A	A	A	A	A	A	A	H	H	H	H	H	H	H	H	H	H	H	H	H	H	A	A	A	A	A	A	A	A	A	A	A	A
G02_Q2_26_D1.CEL_call_code	B	B	B	B	B	B	B	B	B	B	B	B	B	B	B	B	B	B	B	B	B	B	B	B	B	B	B	B	B	B	B	B	H	H	H	H	H	H	H	H	H	H	H	H	H	H	H	H	H
G04_Q2_26_D2.CEL_call_code	A	A	A	A	A	A	A	A	A	A	A	A	A	A	A	A	A	A	A	A	A	A	A	A	A	A	A	A	A	A	A	H	H	H	H	H	H	H	H	B	B	B	B	B	B	B	B	B	B
G06_Q2_26_D3.CEL_call_code	A	H	H	H	H	H	H	H	H	H	H	H	H	H	H	H	H	H	H	H	H	H	H	H	H	H	H	H	H	H	H	H	H	H	H	H	H	H	H	H	H	H	H	H	H	H	H	H	H
G08_Q2_26_D4.CEL_call_code	H	H	H	H	H	H	H	H	H	H	H	H	H	H	H	H	A	A	A	A	A	A	A	A	A	A	A	A	A	A	A	A	A	A	A	A	A	A	A	H	H	H	H	H	H	H	H	H	H
G10_Q2_26_D5.CEL_call_code	B	H	H	H	H	H	H	H	H	H	H	B	B	B	H	H	H	H	H	H	H	H	H	H	H	H	H	A	A	A	A	A	A	A	A	A	A	A	A	A	A	A	A	A	A	A	A	A	A
G12_Q2_26_D6.CEL_call_code	B	B	B	B	B	B	B	B	B	B	B	B	B	B	B	B	B	B	B	B	B	B	B	B	B	B	B	B	B	B	B	B	B	B	B	B	B	B	B	B	B	B	B	B	B	B	B	B	B
G14_Q2_26_D7.CEL_call_code	H	H	H	H	H	H	H	H	H	H	H	H	H	H	H	H	H	H	H	H	H	H	H	H	B	B	B	B	B	B	B	B	B	B	B	B	B	B	B	B	B	B	B	H	H	H	H	H	H
G16_Q2_26_D8.CEL_call_code	A	A	A	A	A	A	A	A	A	A	A	A	A	A	A	A	A	A	A	A	A	A	A	A	A	A	A	A	A	A	A	A	A	A	A	A	A	H	H	H	H	H	H	H	H	H	H	H	H
G20_Q2_26_D10.CEL_call_code	B	B	B	B	B	B	B	B	B	B	B	B	B	B	B	B	B	B	B	B	B	B	B	B	B	B	B	B	B	B	B	B	B	B	B	B	B	B	B	B	B	B	B	B	B	B	B	B	B
G24_Q2_26_D12.CEL_call_code	H	A	A	A	A	A	A	A	A	A	A	A	A	A	A	A	A	A	A	A	A	A	A	A	A	A	A	A	A	A	A	A	A	A	H	H	H	H	H	H	H	H	H	H	H	H	H	H	H
I02_Q2_26_E1.CEL_call_code	H	H	H	H	H	H	H	H	H	H	H	B	B	B	B	B	B	B	B	B	B	B	B	B	B	B	B	B	B	B	B	B	B	B	B	B	B	B	B	B	B	B	B	B	B	B	B	B	B
I04_Q2_26_E2.CEL_call_code	A	A	A	A	A	A	A	A	A	A	A	A	A	A	A	A	A	A	A	A	A	-	B	B	B	B	B	B	B	B	B	B	B	B	B	B	B	B	B	H	H	H	H	H	H	H	H	H	H
I06_Q2_26_E3.CEL_call_code	H	H	H	H	H	H	H	H	H	H	H	B	B	B	B	B	B	B	B	B	B	B	H	H	H	H	H	H	H	H	H	H	H	H	H	H	H	H	H	H	H	H	H	H	H	H	H	H	H
I08_Q2_26_E4.CEL_call_code	A	A	A	A	A	A	A	A	A	A	A	A	A	A	A	A	A	A	A	A	A	A	A	H	H	H	H	H	H	H	H	H	H	A	A	A	A	A	A	A	A	A	A	A	A	A	A	A	A
I10_Q2_26_E5.CEL_call_code	H	H	H	H	H	H	H	H	H	H	H	H	H	H	H	H	H	H	H	H	H	H	H	H	H	H	H	H	H	H	H	H	H	H	H	H	H	H	H	H	H	H	H	H	H	H	H	H	H
I14_Q2_26_E7.CEL_call_code	B	B	B	B	B	B	B	B	B	B	B	B	B	B	B	B	B	B	B	B	B	B	B	B	B	B	B	B	B	B	B	B	B	B	B	B	B	B	B	B	B	B	B	B	B	B	B	B	B
I16_Q2_26_E8.CEL_call_code	B	B	B	B	B	B	B	B	B	B	B	B	B	B	H	B	B	B	B	B	B	B	B	B	B	H	H	H	H	H	H	H	H	H	H	H	H	H	H	H	H	H	H	H	H	H	H	H	H
I20_Q2_26_E10.CEL_call_code	A	H	H	H	H	H	H	H	H	H	H	H	H	H	H	H	H	H	H	H	H	H	H	H	H	H	H	H	H	H	H	H	H	H	H	H	H	A	A	A	A	A	A	A	A	A	A	A	A
I22_Q2_26_E11.CEL_call_code	A	A	A	A	A	A	A	A	A	A	A	A	A	A	A	A	A	A	A	A	A	A	A	H	H	H	H	H	H	H	H	H	H	H	H	H	H	H	H	H	H	H	H	H	H	H	H	H	H
I24_Q2_26_E12.CEL_call_code	H	H	H	H	H	H	H	H	H	H	H	H	H	H	H	H	H	H	H	H	H	H	B	B	B	B	B	B	B	B	B	B	B	B	B	B	B	B	B	H	H	H	H	H	H	H	H	H	H
K04_Q2_26_F2.CEL_call_code	H	H	H	H	H	H	H	H	H	H	H	H	H	H	H	H	H	H	H	H	H	H	H	H	H	H	H	H	H	H	H	H	H	H	H	H	H	H	H	H	H	H	H	H	H	H	H	H	H
K08_Q2_26_F4.CEL_call_code	A	A	A	A	-	A	A	A	A	A	A	A	A	A	A	A	A	A	A	A	A	A	A	A	A	A	A	A	A	A	A	A	A	A	A	A	A	A	A	A	A	A	A	A	A	A	A	A	A
K10_Q2_26_F5.CEL_call_code	H	H	H	H	H	H	H	H	H	H	H	H	H	H	H	H	H	H	B	B	B	B	B	H	H	H	H	H	H	H	H	H	H	B	B	B	B	B	B	B	B	B	B	B	B	B	B	B	B
K14_Q2_26_F7.CEL_call_code	H	H	H	H	H	H	H	H	H	H	H	H	H	H	H	H	H	H	H	H	H	H	H	H	H	H	H	H	H	H	H	H	H	H	H	H	H	H	H	H	H	H	H	H	H	H	H	H	H
K16_Q2_26_F8.CEL_call_code	H	H	H	H	H	H	H	H	H	H	H	H	H	H	H	H	H	H	H	H	H	H	H	B	B	B	B	B	B	B	B	B	B	B	B	B	B	B	B	B	B	B	B	H	H	H	H	H	H
K18_Q2_26_F9.CEL_call_code	H	H	H	H	H	H	H	H	H	H	H	H	H	H	H	H	H	H	H	H	H	H	H	H	H	H	H	H	H	H	H	H	H	H	H	H	H	H	H	H	H	H	H	H	H	H	H	H	H
K20_Q2_26_F10.CEL_call_code	H	H	H	H	H	H	H	H	H	H	H	H	H	H	H	H	H	H	H	H	H	H	H	H	H	H	H	H	H	H	H	A	A	A	A	A	A	A	A	A	A	A	A	A	A	A	A	A	A
M02_Q2_26_G1.CEL_call_code	H	H	H	H	H	H	H	H	H	H	H	H	H	H	H	H	H	H	H	H	H	H	H	H	H	H	H	H	H	H	H	H	H	H	H	H	H	H	H	H	H	H	H	H	H	H	H	H	H
M04_Q2_26_G2.CEL_call_code	A	A	A	A	A	A	A	A	A	A	A	A	A	A	A	A	A	A	A	A	A	A	A	A	A	A	A	A	A	A	A	A	A	A	A	A	A	A	A	H	H	H	H	H	H	H	H	H	H
M06_Q2_26_G3.CEL_call_code	H	H	H	A	A	A	A	A	A	A	A	A	A	A	H	H	H	H	H	H	H	H	H	H	H	H	H	H	H	H	H	H	H	H	H	H	H	A	A	H	H	H	H	H	H	H	H	H	H
M10_Q2_26_G5.CEL_call_code	A	A	A	H	H	H	H	H	H	H	H	H	H	H	H	H	H	H	H	H	H	H	H	H	H	H	H	H	H	H	H	H	H	H	H	H	H	H	H	H	H	H	H	H	H	H	H	H	H
M12_Q2_26_G6.CEL_call_code	A	A	A	A	A	A	A	A	A	A	A	A	A	A	A	A	A	A	A	A	A	A	A	A	A	A	A	A	A	A	A	A	A	A	A	A	A	A	A	H	H	H	H	H	H	H	H	H	H
M14_Q2_26_G7.CEL_call_code	H	H	H	H	H	H	H	H	H	H	H	H	H	H	H	H	H	H	H	H	B	B	B	B	B	B	B	-	B	B	B	B	B	B	B	B	B	B	B	B	B	B	B	B	B	B	B	B	B
M16_Q2_26_G8.CEL_call_code	A	A	A	A	A	A	A	A	A	A	A	A	A	A	A	A	A	A	A	A	A	A	A	A	A	A	A	A	A	A	A	A	A	A	A	A	A	A	A	A	A	A	A	A	A	A	A	A	A
M18_Q2_26_G9.CEL_call_code	A	A	A	A	A	A	A	A	A	A	A	A	A	A	H	H	H	H	H	H	H	H	H	H	H	H	H	H	H	H	H	H	H	H	H	H	H	H	H	H	H	H	H	H	H	H	H	H	H
M20_Q2_26_G10.CEL_call_code	H	H	H	H	H	H	H	H	H	H	H	H	H	H	H	H	H	H	H	H	H	H	H	H	H	H	H	H	H	H	H	H	H	H	H	H	H	H	H	A	A	A	A	A	A	A	A	A	A
M22_Q2_26_G11.CEL_call_code	A	A	A	A	A	A	A	A	A	A	A	A	A	A	A	A	A	A	A	A	H	H	H	H	H	H	H	H	H	H	H	H	H	H	H	H	H	H	H	H	H	H	H	H	H	H	H	H	H
O02_Q2_26_H1.CEL_call_code	H	H	H	H	H	H	H	H	H	H	H	H	H	H	H	H	H	H	H	H	H	H	H	H	A	A	A	A	A	A	A	A	A	A	A	A	A	A	A	H	H	H	H	H	H	H	H	H	H
O04_Q2_26_H2.CEL_call_code	A	A	A	A	A	A	A	A	A	A	A	A	A	A	A	A	A	A	A	A	A	A	A	A	H	H	H	H	H	H	H	H	H	H	H	H	H	H	H	H	H	H	H	H	H	H	H	H	H
O06_Q2_26_H3.CEL_call_code	A	A	A	A	A	A	A	A	A	A	A	A	A	A	A	A	A	A	A	A	A	A	A	A	H	H	H	H	H	H	H	H	H	H	H	H	H	H	H	H	H	H	H	H	H	H	H	-	A
O12_Q2_26_H6.CEL_call_code	B	B	B	B	B	B	B	B	B	B	B	B	B	B	B	B	B	B	B	B	B	B	B	B	B	B	B	B	B	B	B	B	B	B	B	B	B	B	B	H	H	H	H	H	H	H	H	H	B
O14_Q2_26_H7.CEL_call_code	H	H	H	H	H	H	H	H	H	H	H	H	H	H	H	H	H	H	H	H	H	H	H	H	H	H	H	H	B	B	B	B	B	B	B	B	B	B	B	H	H	H	H	H	H	H	H	H	H
O16_Q2_26_H8.CEL_call_code	B	B	B	B	H	H	H	H	H	H	H	H	H	H	H	H	H	H	H	H	H	H	H	H	H	H	H	H	H	H	H	-	H	H	H	H	H	H	H	A	A	A	A	A	A	A	A	A	A
O18_Q2_26_H9.CEL_call_code	H	H	H	H	H	H	H	H	H	H	H	H	H	H	A	A	A	A	A	A	A	A	A	A	A	A	A	A	A	A	A	A	A	A	A	A	A	A	A	A	A	A	A	A	A	A	A	A	A
O20_Q2_26_H10.CEL_call_code	H	H	H	H	H	H	H	H	H	H	H	H	H	H	B	B	B	B	H	H	H	H	H	H	H	H	H	H	H	H	A	A	A	A	A	A	A	A	A	A	A	A	A	A	A	A	A	A	A
O22_Q2_26_H11.CEL_call_code	H	H	H	H	H	H	H	H	H	H	H	H	H	H	H	H	H	H	H	H	H	H	H	A	A	A	A	A	A	A	A	A	A	A	A	A	A	A	A	A	A	A	A	A	A	A	A	A	A
O24_Q2_26_H12.CEL_call_code	H	H	H	H	H	H	H	H	H	H	H	H	H	H	H	H	H	H	H	H	H	H	H	H	H	H	H	H	H	H	H	H	H	H	H	H	H	H	H	H	H	H	H	H	H	H	H	H	H
[truncated: 393 more columns]

## Sheet: 28°C
probeset_id	AX.94630858	AX.94489004	AX.95182518	AX.94552774	AX.94441967	AX.94704464	AX.94907052	AX.95120969	AX.94719212	AX.95149116	AX.94909603	AX.94868310	AX.95244447	AX.94621604	AX.95134433	AX.94542559	AX.94528422	AX.94653665	AX.94503076	AX.94768074	AX.94938408	AX.94507352	AX.94796020	AX.94914663	AX.95152550	AX.95083535	AX.94445422	AX.94987165	AX.94519549	AX.94509092	AX.94535560	AX.95239187	AX.94964616	AX.94706964	AX.94960090	AX.94504454	AX.94583506	AX.94440483	AX.94681397	AX.94465677	AX.94532291	AX.94507844	AX.95139778	AX.95162673	AX.94407377	AX.94401483	AX.94544499	AX.95255804	AX.94907922
	1A	1A	1A	1A	1A	1A	1A	1A	1A	1A	1A	1A	1A	1A	1A	1A	1A	1A	1A	1A	1A	1A	1A	1A	1A	1A	1A	1A	1A	1A	1A	1A	1A	1A	1A	1A	1A	1A	1A	1A	1A	1A	1A	1A	1A	1A	1A	1A	1A
C10_Apogee_2_samp3.CEL_call_code	A	A	A	A	A	A	A	A	A	A	A	A	A	A	A	A	A	A	A	A	A	A	A	A	A	A	A	A	A	A	A	A	A	A	A	A	A	A	A	A	A	A	A	A	A	A	A	A	A
B02_Paragon_misc_1.CEL_call_code	B	B	B	B	B	B	B	B	B	B	B	B	B	B	B	B	B	B	B	B	B	B	B	B	B	B	B	B	B	B	B	B	B	B	B	B	B	B	B	B	B	B	B	B	B	B	B	B	B
B04_Q4_28_A2.CEL_call_code	H	H	H	H	H	H	H	H	H	H	H	H	H	H	H	H	H	H	H	H	H	H	-	H	H	H	H	H	H	H	H	H	H	H	H	H	H	H	H	H	H	H	H	H	H	H	H	H	H
B06_Q4_28_A3.CEL_call_code	B	B	B	B	B	B	B	B	B	B	B	B	B	B	B	B	B	B	B	B	B	B	B	B	B	B	B	-	B	B	B	B	B	B	B	B	B	H	H	H	H	H	H	H	H	H	H	H	H
B08_Q4_28_A4.CEL_call_code	A	A	A	A	A	A	A	A	H	H	H	H	H	H	H	H	H	H	H	H	H	H	H	A	A	A	A	A	A	A	A	A	A	A	A	A	A	A	A	H	H	H	H	H	H	H	H	H	H
B10_Q4_28_A5.CEL_call_code	B	B	B	B	B	B	B	B	B	B	B	B	B	B	B	B	B	B	B	B	B	B	H	H	H	H	H	H	H	H	H	H	H	H	H	H	H	H	H	H	H	H	H	H	H	H	H	H	H
B12_Q4_28_A6.CEL_call_code	H	H	H	H	H	H	H	H	H	-	H	H	H	H	H	H	H	H	H	H	H	H	H	H	H	H	H	H	H	H	H	H	H	H	H	H	H	B	B	B	B	B	B	B	B	B	B	B	B
B16_Q4_28_A8.CEL_call_code	B	B	B	B	B	B	B	B	B	B	B	B	B	B	B	B	B	B	B	B	H	H	H	H	H	H	H	H	H	H	H	H	H	H	-	H	H	H	H	H	H	H	H	H	H	H	H	H	H
B18_Q4_28_A9.CEL_call_code	H	H	H	H	H	H	H	H	H	H	H	H	H	H	H	H	H	H	H	H	H	H	H	H	H	H	H	H	H	H	H	H	H	H	A	A	A	H	H	B	B	B	B	B	B	B	B	B	B
B20_Q4_28_A10.CEL_call_code	H	H	H	H	H	H	H	H	H	H	H	H	H	H	H	H	H	H	H	H	H	H	H	H	H	H	H	H	H	H	H	H	H	H	-	H	H	H	H	H	H	H	H	H	H	H	H	H	H
B22_Q4_28_A11.CEL_call_code	H	H	H	H	H	H	H	H	H	H	H	H	H	H	H	H	H	H	H	H	A	A	A	A	A	-	A	A	A	A	A	A	A	A	A	A	A	A	A	A	A	A	A	A	A	A	A	A	A
B24_Q4_28_A12.CEL_call_code	B	B	B	B	B	B	B	B	B	B	-	B	B	B	B	B	B	B	B	B	B	B	B	B	B	B	B	B	B	B	B	B	B	B	H	H	H	H	H	H	H	H	H	H	H	H	H	H	H
D02_Q4_28_B1.CEL_call_code	B	B	B	B	B	B	B	B	B	B	B	B	B	B	B	B	B	B	B	B	B	-	H	H	H	H	H	H	H	H	H	H	H	A	A	A	A	A	A	A	A	A	A	A	A	A	A	A	A
D08_Q4_28_B4.CEL_call_code	B	B	B	B	B	B	B	B	B	B	B	B	B	B	H	H	H	H	H	B	B	B	B	B	B	B	B	B	B	B	B	B	B	B	B	B	B	B	B	A	A	A	A	A	A	A	A	A	A
D10_Q4_28_B5.CEL_call_code	A	A	A	A	A	A	A	A	A	A	A	A	A	A	A	A	A	A	A	A	A	A	A	A	A	-	A	A	A	A	H	H	H	H	H	H	H	H	H	H	H	A	A	A	A	A	A	A	A
D12_Q4_28_B6.CEL_call_code	H	H	H	H	H	H	H	H	H	H	H	H	H	H	H	H	H	H	H	H	H	H	H	H	H	H	H	H	H	H	H	H	H	H	H	H	H	H	H	H	H	H	H	H	H	H	H	H	H
D14_Q4_28_B7.CEL_call_code	B	B	B	B	B	B	B	B	B	B	B	B	B	B	B	B	B	B	B	B	B	B	B	B	B	B	B	B	B	B	B	B	B	B	B	B	B	B	B	B	B	B	B	B	B	B	B	B	B
D16_Q4_28_B8.CEL_call_code	B	B	B	B	B	B	B	B	B	B	B	B	B	B	B	B	B	B	B	B	B	B	B	B	B	B	B	B	B	B	B	B	B	B	B	B	B	B	B	B	B	B	B	B	B	B	B	B	B
D18_Q4_28_B9.CEL_call_code	H	H	H	H	H	H	H	H	H	H	H	H	H	H	H	H	H	H	H	H	A	A	A	A	A	A	A	A	A	A	A	A	A	A	A	A	A	H	H	B	B	B	B	B	B	B	B	B	B
D20_Q4_28_B10.CEL_call_code	H	H	H	H	H	H	H	H	H	H	H	H	H	H	H	H	H	H	H	H	H	H	H	H	H	H	H	H	H	H	B	B	B	B	B	B	B	B	B	B	B	B	B	B	B	B	B	B	B
D22_Q4_28_B11.CEL_call_code	H	H	H	H	H	H	H	H	H	H	H	H	H	H	H	H	H	H	H	H	H	H	H	H	H	H	H	H	H	H	H	H	H	H	H	H	H	H	-	A	A	A	A	A	A	A	A	A	A
F02_Q4_28_C1.CEL_call_code	A	A	A	A	A	A	A	A	A	A	A	A	A	A	A	A	A	A	A	A	A	A	A	A	A	A	A	A	A	A	A	A	A	A	A	A	A	A	A	A	A	A	A	A	A	A	A	A	A
F04_Q4_28_C2.CEL_call_code	H	H	H	H	H	H	H	H	H	H	H	H	H	H	H	H	H	H	H	H	H	H	H	H	H	H	H	A	A	A	A	A	A	-	H	H	H	H	H	H	H	H	H	H	H	H	H	H	H
F06_Q4_28_C3.CEL_call_code	A	A	A	A	A	A	A	A	A	A	A	A	A	A	A	H	H	H	H	H	H	H	H	H	H	H	H	H	H	H	H	H	A	A	A	A	A	A	A	A	A	A	A	A	A	A	A	A	A
F08_Q4_28_C4.CEL_call_code	H	H	H	H	H	B	B	B	B	B	B	B	B	B	H	H	H	H	H	H	H	H	H	H	H	A	A	A	A	A	A	A	A	H	H	H	H	H	H	H	H	H	H	H	H	H	H	H	H
F10_Q4_28_C5.CEL_call_code	A	A	A	A	A	A	A	A	A	A	A	A	A	A	H	H	H	H	H	H	H	H	H	H	H	H	H	H	H	H	H	H	H	H	H	H	H	H	H	H	H	H	H	H	H	H	H	H	H
F14_Q4_28_C7.CEL_call_code	H	H	H	H	H	H	H	H	H	H	H	H	H	H	H	H	H	H	H	H	H	H	H	H	H	H	H	H	H	H	H	H	H	B	B	B	B	B	B	B	B	B	B	B	B	B	B	B	B
F16_Q4_28_C8.CEL_call_code	H	H	H	H	H	H	H	H	H	H	H	H	H	H	H	H	H	H	H	H	H	H	H	H	H	H	H	H	H	H	H	H	H	H	H	H	H	H	H	H	H	H	H	H	H	H	H	H	H
F18_Q4_28_C9.CEL_call_code	H	H	H	H	H	H	H	H	H	H	H	H	H	H	H	B	B	B	B	B	B	H	H	B	B	B	B	B	B	B	B	B	B	H	-	H	H	H	H	H	H	H	H	H	H	H	H	H	H
F20_Q4_28_C10.CEL_call_code	A	A	A	A	A	A	A	A	A	A	A	A	A	A	A	A	A	A	A	A	A	A	A	A	A	-	A	A	A	A	H	H	H	H	H	H	H	H	H	A	A	A	A	A	A	A	A	A	A
F24_Q4_28_C12.CEL_call_code	H	H	H	H	H	H	H	H	H	H	H	H	H	H	H	H	H	H	H	H	H	H	H	H	H	H	H	H	H	H	H	H	H	H	H	H	H	H	H	H	H	H	H	H	H	H	H	H	H
H02_Q4_28_D1.CEL_call_code	H	H	H	H	H	H	H	H	H	H	H	H	H	H	H	H	H	H	H	H	H	H	H	H	H	H	H	H	H	H	H	H	H	A	A	A	A	A	A	A	A	A	A	A	A	A	A	A	A
H04_Q4_28_D2.CEL_call_code	B	B	B	B	B	B	B	B	B	B	B	B	B	B	B	B	B	B	B	B	B	B	B	B	B	H	H	H	H	H	A	A	A	A	A	A	A	A	A	A	A	A	A	A	A	A	A	A	A
H06_Q4_28_D3.CEL_call_code	H	H	H	H	H	H	H	H	H	H	H	H	H	H	B	B	B	B	B	B	B	B	B	B	B	H	H	H	H	H	H	H	H	H	H	H	H	H	H	H	H	H	H	H	H	H	H	H	H
H08_Q4_28_D4.CEL_call_code	H	H	H	H	H	H	H	H	H	H	H	H	H	H	H	H	H	H	H	H	A	A	A	A	A	A	A	A	A	A	A	A	A	A	A	A	A	A	A	A	A	H	H	H	H	H	H	H	A
H10_Q4_28_D5.CEL_call_code	H	H	H	H	H	H	H	H	H	H	H	H	H	H	H	H	H	H	H	H	H	H	H	H	H	H	H	H	H	H	H	H	H	H	H	H	H	H	H	H	H	H	H	H	H	H	H	H	H
H12_Q4_28_D6.CEL_call_code	H	H	H	H	H	H	H	H	H	H	H	H	H	H	H	H	H	H	H	H	H	H	H	H	H	H	H	H	H	H	A	A	A	A	A	A	A	A	A	A	A	A	A	A	A	A	A	A	A
H14_Q4_28_D7.CEL_call_code	B	B	B	B	B	B	B	B	B	B	B	H	H	H	H	H	H	H	H	H	H	H	H	H	H	H	H	H	H	H	H	H	H	H	H	H	H	H	H	H	H	H	H	H	A	A	A	A	A
H18_Q4_28_D9.CEL_call_code	H	H	H	H	H	H	H	H	H	H	H	H	H	H	B	B	B	B	H	H	H	H	H	H	H	H	H	H	H	H	H	H	H	H	B	B	B	B	B	H	H	H	H	H	H	H	H	H	H
H20_Q4_28_D10.CEL_call_code	H	H	H	H	H	H	H	H	H	H	H	H	H	H	H	H	H	H	H	H	H	H	H	H	H	H	H	H	H	H	H	H	H	H	H	H	H	H	H	H	H	H	H	H	H	H	H	H	H
H22_Q4_28_D11.CEL_call_code	A	A	A	A	A	A	A	A	A	A	A	A	A	A	A	A	A	A	A	A	A	A	A	H	H	H	H	H	H	H	H	H	H	H	H	H	H	H	H	A	A	A	A	A	A	A	A	A	H
H24_Q4_28_D12.CEL_call_code	H	H	H	H	H	H	H	H	H	H	H	H	H	H	H	H	H	H	H	H	H	H	H	H	B	B	B	B	B	B	B	B	B	B	B	B	B	B	B	H	H	H	H	H	H	H	H	H	A
J02_Q4_28_E1.CEL_call_code	H	H	H	H	H	H	H	H	H	H	H	H	H	H	H	H	H	H	H	H	H	H	H	H	H	H	H	H	H	H	H	H	H	H	H	H	H	H	H	H	H	H	H	H	H	H	H	H	H
J04_Q4_28_E2.CEL_call_code	B	B	B	B	B	B	B	B	B	B	B	B	B	B	B	B	B	B	B	B	B	B	B	B	B	B	B	B	B	B	B	B	B	B	B	B	B	B	B	B	B	B	B	B	B	B	B	B	B
J06_Q4_28_E3.CEL_call_code	H	H	H	H	H	H	H	H	H	H	H	H	H	H	H	H	H	B	B	B	B	B	B	B	B	B	B	B	B	B	B	B	B	B	B	B	B	B	-	B	B	B	B	B	H	H	H	H	H
J08_Q4_28_E4.CEL_call_code	H	H	H	H	H	H	H	H	H	H	H	H	H	H	B	B	B	B	B	B	B	B	B	B	H	H	H	H	H	H	H	H	H	H	H	H	H	H	H	H	H	H	H	H	H	H	H	H	H
J12_Q4_28_E6.CEL_call_code	-	A	-	A	-	A	-	A	-	A	-	A	A	H	-	H	H	-	H	H	-	H	H	H	-	H	-	B	H	H	H	A	A	A	A	A	A	A	A	A	A	A	A	A	A	A	A	A	-
J14_Q4_28_E7.CEL_call_code	H	H	H	H	H	H	H	H	H	H	H	H	H	H	H	H	H	A	A	A	A	A	A	A	A	A	A	A	A	A	A	A	A	A	A	A	A	A	A	A	A	A	A	A	A	A	A	A	A
J16_Q4_28_E8.CEL_call_code	A	A	A	A	A	A	A	A	A	A	A	A	A	A	A	A	A	A	A	A	A	A	A	A	A	A	A	A	A	A	A	A	A	H	H	H	H	H	B	B	B	B	B	B	B	B	B	B	B
J18_Q4_28_E9.CEL_call_code	A	A	A	H	H	H	H	H	H	H	H	H	H	H	B	B	B	B	B	B	B	B	B	H	H	H	H	H	H	H	H	H	H	H	H	H	H	H	H	H	H	H	H	H	H	H	H	H	H
J20_Q4_28_E10.CEL_call_code	B	B	B	B	B	B	B	B	B	B	B	B	B	B	B	B	B	B	B	B	B	B	B	B	B	B	B	B	B	B	B	B	B	B	B	B	B	B	B	B	B	B	B	B	B	B	B	B	B
J22_Q4_28_E11.CEL_call_code	H	H	H	H	H	H	H	H	H	H	H	H	H	H	H	H	H	H	H	H	H	H	A	A	A	A	A	A	A	A	A	A	A	A	A	A	A	H	H	H	H	H	H	H	H	H	H	H	H
J24_Q4_28_E12.CEL_call_code	H	H	H	H	H	H	H	H	H	H	H	H	H	H	H	H	H	H	H	H	H	H	H	H	H	H	H	H	H	H	H	H	H	B	B	B	B	B	B	B	B	B	H	H	H	H	H	H	H
L02_Q4_28_F1.CEL_call_code	H	H	H	H	H	H	H	H	H	H	H	H	H	H	H	H	H	H	H	H	H	H	H	B	B	B	B	B	B	B	B	B	B	B	B	B	B	B	B	H	H	H	H	H	H	H	H	H	H
L06_Q4_28_F3.CEL_call_code	B	B	B	B	B	B	B	B	B	B	B	B	B	B	B	B	B	B	B	B	H	H	H	H	H	H	H	H	H	H	H	H	H	H	H	H	H	H	H	H	H	H	H	H	H	H	H	H	H
L10_Q4_28_F5.CEL_call_code	B	B	B	B	B	B	B	B	B	B	B	B	B	B	B	B	B	B	B	B	B	B	B	B	B	B	B	B	B	B	B	B	B	B	B	B	B	B	B	B	B	B	B	B	B	B	B	B	H
L12_Q4_28_F6.CEL_call_code	H	H	H	H	H	H	H	H	H	H	H	H	H	H	H	H	H	H	H	H	H	H	H	B	B	B	B	B	B	B	B	B	B	B	B	B	B	B	B	H	H	H	H	H	H	A	A	A	A
L14_Q4_28_F7.CEL_call_code	B	B	B	B	B	B	B	B	B	B	B	B	B	B	B	B	B	B	B	B	B	B	B	B	H	H	H	H	H	H	H	H	H	H	H	H	H	H	H	H	H	H	H	H	H	H	H	H	H
L16_Q4_28_F8.CEL_call_code	A	A	A	A	A	A	A	A	A	A	A	A	A	A	A	A	A	A	A	A	A	A	A	H	H	H	H	H	H	H	H	H	H	H	H	H	H	H	H	A	A	A	A	A	A	A	A	A	A
L18_Q4_28_F9.CEL_call_code	H	H	H	H	H	H	H	H	H	H	H	H	H	H	H	H	H	H	H	H	H	H	H	H	H	H	H	H	H	H	H	H	H	H	H	H	H	H	H	H	H	H	H	H	H	H	H	H	H
L20_Q4_28_F10.CEL_call_code	A	A	A	A	A	A	A	A	A	A	A	A	A	A	H	H	H	H	H	H	H	H	H	H	H	H	H	H	H	H	H	B	B	B	B	B	B	B	B	B	B	B	B	B	B	B	B	B	B
L22_Q4_28_F11.CEL_call_code	B	B	B	B	B	B	B	B	B	B	B	B	H	H	A	A	A	A	A	A	A	A	A	A	A	-	A	A	A	A	A	A	A	A	A	A	A	A	A	B	B	B	B	B	B	B	B	B	B
L24_Q4_28_F12.CEL_call_code	H	H	H	H	H	H	H	H	H	H	H	H	A	A	A	A	A	A	A	A	A	A	A	A	A	A	A	A	A	A	A	A	A	H	H	H	H	H	H	B	B	B	B	B	B	B	B	B	B
N04_Q4_28_G2.CEL_call_code	H	H	H	H	H	H	H	H	H	H	H	H	H	H	H	H	H	H	H	H	H	H	B	B	B	B	B	B	B	B	B	B	B	B	B	B	B	B	B	B	B	B	B	B	B	B	B	B	B
N06_Q4_28_G3.CEL_call_code	A	A	A	A	A	A	A	A	A	A	A	A	A	A	A	A	A	A	A	A	A	A	A	A	A	A	A	A	A	A	A	A	A	A	A	A	A	A	A	H	H	H	H	H	H	H	H	H	H
N10_Q4_28_G5.CEL_call_code	B	B	B	B	B	B	B	B	B	B	B	B	B	B	B	B	B	B	H	H	H	H	H	H	H	H	H	H	H	H	H	H	H	A	A	A	A	A	A	A	A	A	A	A	A	A	A	A	A
N12_Q4_28_G6.CEL_call_code	B	B	B	B	B	B	B	B	B	B	B	B	B	B	B	B	B	B	B	B	B	B	B	B	B	B	B	B	B	B	B	B	B	H	H	H	H	H	H	A	A	A	A	A	A	A	A	A	A
N14_Q4_28_G7.CEL_call_code	H	H	H	H	H	H	H	H	H	H	H	H	H	H	H	H	H	H	H	H	H	H	H	H	H	H	H	H	H	H	H	H	H	H	H	H	H	H	H	H	H	H	H	H	H	H	H	H	H
N16_Q4_28_G8.CEL_call_code	H	H	H	H	H	H	H	H	H	H	H	H	A	A	A	A	A	A	A	A	A	A	A	A	H	H	H	H	H	H	H	H	H	H	H	H	H	H	H	H	H	H	H	H	H	H	H	H	H
N18_Q4_28_G9.CEL_call_code	B	B	B	B	B	B	B	B	B	B	B	B	B	B	B	B	B	B	B	B	B	B	B	B	B	B	B	B	B	B	B	B	B	B	B	B	B	B	B	B	B	B	B	B	B	B	B	B	B
N22_Q4_28_G11.CEL_call_code	B	H	H	H	H	H	H	H	H	H	H	H	H	H	H	H	H	H	B	B	B	B	B	-	B	B	B	B	B	B	B	B	B	B	B	B	B	B	B	B	B	B	B	B	B	B	B	B	B
N24_Q4_28_G12.CEL_call_code	H	H	H	H	H	H	H	H	H	H	H	H	H	H	H	H	H	H	H	H	H	H	H	A	A	A	A	A	A	A	A	A	A	A	A	A	A	A	A	A	A	A	A	A	A	A	A	A	A
P04_Q4_28_H2.CEL_call_code	H	H	H	H	H	H	H	H	H	H	H	H	H	H	H	H	H	H	H	H	H	H	H	H	H	H	H	H	H	H	H	H	H	H	H	H	H	A	A	A	A	A	A	A	A	A	A	A	A
P06_Q4_28_H3.CEL_call_code	B	B	B	B	B	B	B	B	B	B	-	B	B	B	B	B	B	B	B	B	B	B	H	H	H	H	H	H	H	H	H	H	H	H	H	H	H	H	H	H	H	H	H	H	H	H	H	H	H
P08_Q4_28_H4.CEL_call_code	A	A	A	A	A	A	A	A	A	A	A	A	A	A	H	H	H	H	H	H	H	H	H	H	H	H	H	H	H	H	H	H	H	H	H	H	H	H	H	H	H	H	H	H	H	H	H	H	H
P10_Q4_28_H5.CEL_call_code	H	H	H	H	H	H	H	H	H	H	H	H	H	H	H	H	H	H	H	H	H	H	H	A	A	-	A	A	A	A	A	A	A	A	A	A	A	A	A	A	A	A	A	A	A	A	A	A	A
P12_Q4_28_H6.CEL_call_code	B	B	B	B	B	B	B	B	B	B	B	B	B	B	B	B	B	B	B	B	B	B	B	B	B	B	B	B	B	B	B	B	H	H	H	H	H	H	H	H	H	H	H	H	H	H	H	H	H
P14_Q4_28_H7.CEL_call_code	B	B	B	B	B	B	B	B	B	B	B	B	B	B	B	B	B	B	B	B	B	B	B	B	B	B	B	B	B	B	B	B	B	B	B	B	B	B	B	H	H	H	H	H	H	H	H	H	H
P16_Q4_28_H8.CEL_call_code	H	H	H	H	H	H	H	H	H	H	H	H	H	H	H	H	H	H	H	H	B	B	B	B	B	B	B	B	B	B	B	B	B	B	B	B	B	B	B	B	B	B	B	H	H	H	H	H	H
P18_Q4_28_H9.CEL_call_code	H	H	H	H	H	H	H	H	H	H	H	H	H	H	B	B	B	B	B	B	B	B	B	B	H	H	H	H	H	H	H	H	H	H	H	H	H	H	H	H	H	H	H	H	H	H	H	H	H
P20_Q4_28_H10.CEL_call_code	H	H	H	H	H	H	H	H	H	H	H	H	H	H	B	B	B	B	B	B	B	B	B	B	B	B	B	B	B	B	B	B	B	B	B	B	B	H	H	H	H	H	H	H	H	H	H	H	H
P22_Q4_28_H11.CEL_call_code	H	H	H	H	H	H	H	H	H	H	H	H	H	H	H	H	H	H	H	H	H	H	H	H	H	H	H	-	H	H	H	H	H	H	H	H	H	B	B	B	B	B	B	B	B	B	B	B	B
P24_Q4_28_H12.CEL_call_code	B	B	B	B	B	B	B	B	B	B	B	B	B	B	B	B	B	B	B	B	B	B	H	H	H	H	H	-	H	H	H	H	H	H	H	H	H	H	H	B	B	B	B	B	B	B	B	B	B
[truncated: 393 more columns]
